# Supplementary material for: Active involvement of people with lived experience of suicide in suicide research: a Delphi consensus study
Source: BMC Psychiatry. 2023 Jul 11;23:496. doi: 10.1186/s12888-023-04973-9 (PMC10334649; doi:10.1186/s12888-023-04973-9)
Supplement: Supplementary file 2 — Supplementary Material 2: The endorsement ratings for each statement across the survey rounds [file 12888_2023_4973_MOESM2_ESM.xlsx]

## Sheet: VocLE Delphi - Round 1_January 
StartDate	EndDate	Status	IPAddress	Progress	Duration (in seconds)	Finished	RecordedDate	ResponseId	RecipientLastName	RecipientFirstName	RecipientEmail	ExternalReference	LocationLatitude	LocationLongitude	DistributionChannel	UserLanguage	Q2	Q4	Q7	Q8	Q9	Q10	Q12_1	Q12_2	Q12_3	Q12_4	Q12_5	Q12_6	Q12_7	Q12_8	Q12_9	Q12_10	Q12_11	Q13	Q15_1	Q15_2	Q15_3	Q15_4	Q15_5	Q16	Q18_1	Q18_2	Q18_3	Q18_4	Q18_5	Q18_6	Q18_7	Q18_8	Q19
Start Date	End Date	Response Type	IP Address	Progress	Duration (in seconds)	Finished	Recorded Date	Response ID	Recipient Last Name	Recipient First Name	Recipient Email	External Data Reference	Location Latitude	Location Longitude	Distribution Channel	User Language	Does this describe your experience?	I have read the above consent information and:	Your gender:	Your age (in years):	Which best describes your area of expertise?	Do you self-identify as a researcher with a lived experience of suicide?	Research institutions should: - 1. Commit to involve LE researchers in the research process.	Research institutions should: - 2. Establish LE advisory committee/s.	Research institutions should: - 3. Embed co-production in the organisationâ€™s culture, from the leadership team down.	Research institutions should: - 4. Have designated LE leadership positions within research organisations.	Research institutions should: - 5. Develop a policy on LE researcher involvement in research, defining possible roles LE researchers may play, and their level of involvement.	Research institutions should: - 6. Embed involvement of LE researchers in all stages of the research cycle and processes, i.e., deciding what and how to research, doing research, communicating research results, and what next steps might be expected in the research project	Research institutions should: - 7. Build capacity of all researchers, including LE, through training, mentoring and support.	Research institutions should: - 8. Plan budget strategies and allocate funds to support, implement and acknowledge LE researchersâ€™ involvement.	Research institutions should: - 9. Ensure that LE researcher(s) have a clear pathway to professional development.	Research institutions should: - 10. Ensure LE researchers are included for supervision of post graduate research students, if feasible.	Research institutions should: - 11. Provide LE researchers with opportunities to network with other LE researchers.	Do you have any comments on these statements? Is there anything you would like toadd to this section? Please write your ideas in the box below:	Academic researchers should: - 12. Possess the knowledge and understanding of what co-production is and all stages of co-production approach: co-planning, co-design, co-implementation, and co-evaluation.	Academic researchers should: - 13. In collaboration with LE researchers recognise what is and what in not co-production.	Academic researchers should: - 14. Embed co-production from the outset of the research project.	Academic researchers should: - 15. Advocate for policy change towards embedding LE collaboration and co-production within universities and funding bodies.	Academic researchers should: - 16. Seek out training, support, and mentoring from lived experience organisations in relation to co-production in research.	Do you have any comments on these statements? Is there anything you would like toadd to this section? Please write your ideas in the box below:	Academic researchers should: - 17. Invest time building relationships and developing networks with LE researchers and LE organisations, e.g., to allow for sharing of knowledge between LE organisations and research environments.	Academic researchers should: - 18. Explore the local community and identify local LE groups.	Academic researchers should: - 19. Acknowledge when approaching people with LE or LE organisations, that not all wish to become involved in research.	Academic researchers should: - 20. Showcase research projects where LE involvement has made a demonstrable impact.	Academic researchers should: - 21. Keep a record of LE people with relevant experience and expertise.	Academic researchers should: - 22. Clearly communicate why and how LE researchers can contribute to research, as this may not be immediately understood.	Academic researchers should: - 23. Remain in contact with past academic and LE researchers who have successfully completed a collaborative project.	Academic researchers should: - 24. Support information provision regarding LE focused research, knowledge, and opportunities, e.g., via newsletters.	Do you have any comments on these statements? Is there anything you would like toadd to this section? Please write your ideas in the box below:
{"ImportId":"startDate","timeZone":"America/Denver"}	{"ImportId":"endDate","timeZone":"America/Denver"}	{"ImportId":"status"}	{"ImportId":"ipAddress"}	{"ImportId":"progress"}	{"ImportId":"duration"}	{"ImportId":"finished"}	{"ImportId":"recordedDate","timeZone":"America/Denver"}	{"ImportId":"_recordId"}	{"ImportId":"recipientLastName"}	{"ImportId":"recipientFirstName"}	{"ImportId":"recipientEmail"}	{"ImportId":"externalDataReference"}	{"ImportId":"locationLatitude"}	{"ImportId":"locationLongitude"}	{"ImportId":"distributionChannel"}	{"ImportId":"userLanguage"}	{"ImportId":"QID138"}	{"ImportId":"QID2"}	{"ImportId":"QID7"}	{"ImportId":"QID8_TEXT"}	{"ImportId":"QID9"}	{"ImportId":"QID11"}	{"ImportId":"QID24_1"}	{"ImportId":"QID24_16"}	{"ImportId":"QID24_17"}	{"ImportId":"QID24_18"}	{"ImportId":"QID24_19"}	{"ImportId":"QID24_2"}	{"ImportId":"QID24_20"}	{"ImportId":"QID24_21"}	{"ImportId":"QID24_22"}	{"ImportId":"QID24_23"}	{"ImportId":"QID24_24"}	{"ImportId":"QID28_TEXT"}	{"ImportId":"QID29_1"}	{"ImportId":"QID29_11"}	{"ImportId":"QID29_12"}	{"ImportId":"QID29_13"}	{"ImportId":"QID29_14"}	{"ImportId":"QID91_TEXT"}	{"ImportId":"QID37_1"}	{"ImportId":"QID37_14"}	{"ImportId":"QID37_15"}	{"ImportId":"QID37_16"}	{"ImportId":"QID37_17"}	{"ImportId":"QID37_18"}	{"ImportId":"QID37_19"}	{"ImportId":"QID37_20"}	{"ImportId":"QID42_TEXT"}
2021-11-24 16:06:00	2021-11-24 16:37:00	IP Address	110.151.84.71	100	1886	TRUE	2021-11-24 16:37:00	R_3kvSZKyAnskdVFI	G Klotz	Paul	pgklotz@yahoo.com.au	LE NEW	-27.4743	153.022	email	EN	Yes	I agree to participate	Male	61	Person with a lived experience of suicide		Important	Essential	Essential	Important	Important	Essential	Essential	Important	Important	Important	Essential	Q10 - Important, if post grad research students pathway is into the mental health sector. Q11 - more than essential, as the opportunity for learning, sharing and developing strategies, policies and findings is enhanced rather operating in a solo environment. Also, can reduce duplicate findings. Having a LE committee or lead LE also involved in the process as defined in Q6	Important	Don't know/ depends	Important	Essential	Essential	Q16. there is so much that can be learnt from LE organisations - I am involved with a number of LE organisations om projects, mentor roles etc and the value of all this LE knowledge is invaluable.	Essential	Essential	Important	Essential	Essential	Important	Important	Important
2021-11-24 16:04:00	2021-11-24 16:43:00	IP Address	110.151.66.135	100	2373	TRUE	2021-11-24 16:43:00	R_3P6poQaGwDdZUKq	Moran	Sandra	jaies_journey@outlook.com	LE NEW	-27.4743	153.022	email	EN	Yes	I agree to participate	Female	53	Person with a lived experience of suicide		Essential	Essential	Essential	Essential	Essential	Important	Essential	Essential	Essential	Essential	Essential	LE is often spoken about as being important, however many organisations fail to provide appropriate support for LE persons, and in fact punish them if they fail to be impartial or too focused on supporting their local communities.	Essential	Essential	Essential	Essential	Essential		Essential	Essential	Essential	Essential	Essential	Essential	Essential	Essential	Due to each region having their own unique issues and challenges around why people take their own lives, itâ€™s critical that local LE organisations/individuals are included and consulted with any suicide focused program to be utilised in the region. What may work in a metropolitan area, is not likely to work as well in a regional or remote location, due to the lack of services and support. As an…
2021-11-24 17:22:00	2021-11-24 17:57:00	IP Address	121.200.7.17	100	2096	TRUE	2021-11-24 17:57:00	R_1gbT7iM5Shjp9uZ	Sabrinskas	Rachael	rsabrinskas@student.unimelb.edu.au	RES	-37.7684	144.951	email	EN	Yes	I agree to participate	Female	32	Suicide researcher	No	Essential	Essential	Essential	Essential	Essential	Essential	Essential	Important	Essential	Essential	Essential		Essential	Important	Important	Important	Important		Important	Important	Essential	Important	Important	Essential	Don't know/ depends	Important
2021-11-24 17:28:00	2021-11-24 18:11:00	IP Address	165.86.81.72	100	2616	TRUE	2021-11-24 18:11:00	R_2Sq0knzwWehFcO8	Moore	Mikaela	mikaelacarolyn@gmail.com	LE NEW	-27.4743	153.022	email	EN	Yes	I agree to participate	Female	29	Person with a lived experience of suicide		Essential	Essential	Essential	Essential	Essential	Essential	Essential	Essential	Essential	Important	Essential		Essential	Essential	Essential	Essential	Essential		Essential	Important	Essential	Essential	Important	Essential	Important	Important
2021-11-24 18:09:00	2021-11-24 18:43:00	IP Address	45.124.203.45	100	2035	TRUE	2021-11-24 18:43:00	R_eXRCUp2T7hH7I4N	Aloisi	Roma	roma@rosesintheocean.com.au	RES	-34.9274	138.6	email	EN	Yes	I agree to participate	Female	59	Person with a lived experience of suicide		Essential	Essential	Essential	Essential	Essential	Essential	Essential	Essential	Essential	Essential	Essential	I position myself as a researcher who happens to have a lived experience of suicide. This experience enhances my skills and does not presume I have a history of 'instability' nor do I require additional 'supervision'. Institutions could ensure that the normalised policy of access to counselling and support for all staff includes counsellors with and lived experience of suicide, including those wh…	Essential	Essential	Essential	Essential	Essential		Essential	Essential	Essential	Essential	Essential	Essential	Essential	Essential	Re. No. 17 I would suggest the promotion of partnerships and funding relationships with LE organisations, who are most often NFP or voluntary based surviving on very limited or NIL financial resources.
2021-11-24 19:26:00	2021-11-24 19:55:00	IP Address	110.141.1.52	100	1785	TRUE	2021-11-24 19:55:00	R_1gGCOAhYg9qVI5K	Davis	Mark	mark.davis.messages@gmail.com	LE	-42.885	147.334	email	EN	Yes	I agree to participate	Male	73	Person with a lived experience of suicide		Essential	Essential	Essential	Essential	Essential	Essential	Essential	Essential	Essential	Essential	Essential	Yes, you give the option of ADVISORY committees, in my experience this is not often as effective as one could wish, and frankly at times is a lip service to be ignored. PARTICIPATING Committees are preferable.	Essential	Essential	Essential	Essential	Essential		Essential	Don't know/ depends	Essential	Important	Essential	Essential	Important	Essential	May sometimes require personalized emails or phone calls rather than via newsletters
2021-11-24 21:15:00	2021-11-24 21:27:00	IP Address	58.105.4.67	100	747	TRUE	2021-11-24 21:27:00	R_2eRQFHI9E5DcqoU	Headland	Clare	claregabriel46@gmail.com	LE	-37.9189	145.126	email	EN	Yes	I agree to participate	Transgender	75	Person with a lived experience of suicide		Essential	Essential	Essential	Essential	Essential	Essential	Essential	Essential	Essential	Essential	Essential		Essential	Essential	Essential	Essential	Essential		Essential	Essential	Essential	Essential	Essential	Essential	Essential	Essential
2021-11-24 21:29:00	2021-11-24 21:44:00	IP Address	122.150.9.120	100	868	TRUE	2021-11-24 21:44:00	R_ptQcznDaWVNlCW5	Lewis	Stacey	grace.1925@hotmail.com	LE	-34.4268	150.894	email	EN	Yes	I agree to participate	Female	54	Person with a lived experience of suicide		Essential	Essential	Important	Essential	Essential	Important	Essential	Important	Important	Don't know/ depends	Don't know/ depends		Essential	Important	Essential	Essential	Important		Important	Don't know/ depends	Important	Important	Don't know/ depends	Don't know/ depends	Don't know/ depends	Important
2021-11-24 21:21:00	2021-11-24 21:44:00	IP Address	203.158.35.124	100	1365	TRUE	2021-11-24 21:44:00	R_1FtiEoIsclwBFxH	McGillivray	Lauren	l.mcgillivray@blackdog.org.au	RES	-33.8715	151.201	email	EN	Yes	I agree to participate	Female	36	Suicide researcher	Yes	Important	Important	Don't know/ depends	Don't know/ depends	Essential	Important	Essential	Essential	Important	Don't know/ depends	Essential		Important	Important	Important	Essential	Don't know/ depends		Important	Don't know/ depends	Important	Essential	Essential	Important	Don't know/ depends	Essential
2021-11-25 01:34:00	2021-11-25 01:44:00	IP Address	125.63.31.215	100	606	TRUE	2021-11-25 01:44:00	R_27Cms1QWSRAbpq1	Betzold	Bridget	bridget.conway1010@gmail.com	LE NEW	-33.7064	150.96	email	EN	Yes	I agree to participate	Female	32	Person with a lived experience of suicide		Essential	Essential	Essential	Essential	Essential	Essential	Essential	Essential	Essential	Essential	Essential		Essential	Essential	Essential	Essential	Essential		Essential	Essential	Essential	Essential	Essential	Essential	Essential	Essential
2021-11-25 09:48:00	2021-11-25 10:31:00	IP Address	117.20.68.45	100	2591	TRUE	2021-11-25 10:31:00	R_3Db8uotj8iHvLq5	Elwyn	Rosiel	r_w039@student.usc.edu.au	LE	-27.4743	153.022	email	EN	Yes	I agree to participate	Non-binary or gender diverse	30	Person with a lived experience of suicide		Essential	Essential	Essential	Essential	Essential	Essential	Essential	Essential	Essential	Essential	Essential	Provide training and regular workshops with researchers outlining different levels of involvement: i.e. Lived experience led, co-production, co-design, collaboration, and examples of different methods of how this can be incorporated into study design. Skills training and workshops on engagement with lived experience networks, and developing and sustaining relationships for research partnerships. …	Essential	Essential	Essential	Essential	Essential	Particularly when working with marginalised and invisibilised communities, researchers should adopt an approach of building a foundation of trust in the partnership, connecting with community representatives, engaging in consultation and guidance.	Essential	Essential	Essential	Essential	Essential	Essential	Essential	Essential
2021-11-24 20:27:00	2021-11-25 16:11:00	IP Address	124.168.240.75	100	71039	TRUE	2021-11-25 16:11:00	R_2VJaw3hAxcF5isN	Bhas	Sara	sarabhas@hotmail.com	LE NEW	-35.2828	149.128	email	EN	Yes	I agree to participate	Female	70	Person with a lived experience of suicide		Important	Important	Important	Important	Important	Important	Important	Don't know/ depends	Important	Important	Important		Essential	Essential	Essential	Essential	Essential		Essential	Essential	Essential	Essential	Essential	Essential	Essential	Essential
2021-11-25 17:02:00	2021-11-25 17:17:00	IP Address	1.123.51.172	100	891	TRUE	2021-11-25 17:17:00	R_2CNdqIfY3YoUtct	Fisk	Tim	tim.fisk@completemen.org	LE	-27.4743	153.022	email	EN	Yes	I agree to participate	Male	63	Person with a lived experience of suicide		Important	Don't know/ depends	Don't know/ depends	Important	Don't know/ depends	Unimportant	Important	Important	Don't know/ depends	Don't know/ depends	Don't know/ depends		Important	Important	Don't know/ depends	Don't know/ depends	Don't know/ depends		Don't know/ depends	Don't know/ depends	Important	Essential	Important	Essential	Don't know/ depends	Important
2021-11-25 18:49:00	2021-11-25 19:49:00	IP Address	101.181.14.202	100	3615	TRUE	2021-11-25 19:49:00	R_10PInOxcR5jffB8	Holdsworth	Graeme	gwhearth@gmail.com	LE	-38.0349	145.27	email	EN	Yes	I agree to participate	Male	75	Person with a lived experience of suicide		Essential	Essential	Essential	Essential	Essential	Essential	Important	Essential	Essential	Essential	Important		Essential	Important	Important	Essential	Don't know/ depends		Essential	Essential	Essential	Essential	Essential	Important	Important	Don't know/ depends
2021-11-25 21:04:00	2021-11-25 22:46:00	IP Address	110.141.170.92	100	6107	TRUE	2021-11-25 22:46:00	R_33EiIOJn5Nfofr4	Lamb	Heather	heather.lamb@bigpond.com	LE	-35.2828	149.128	email	EN	Yes	I agree to participate	Female	53	Person with a lived experience of suicide		Essential	Important	Essential	Essential	Important	Essential	Essential	Essential	Important	Important	Essential	The doing and including of LE researchers is more important than the policies. Having said that, sometimes a policy is needed to make it or maintain it, especially regarding budgets. Ensure there is a place for LE researchers who don't necessarily want to "progress" too - options to contribute at a level that is comfortable.	Essential	Essential	Essential	Essential	Essential	In-house support and mentoring / relationships are important to engage and maintain the LE researcher...while training from outside organisations can enhance it. One without the other not as effective.	Essential	Essential	Important	Essential	Important	Essential	Important	Essential	This is all very important and it must be acknowledged that meaningful communication and relationship building takes time, considerable time!...and time is money...spread across a broad area to be consistent and not ad hoc attached separately to separate projects. How will this be established and built in to research areas?
2021-11-27 17:43:00	2021-11-27 18:00:00	IP Address	122.111.6.37	100	1034	TRUE	2021-11-27 18:00:00	R_2z6FchD9e8jANDP	Blennerhassett	Vivienne	vivienneb59@hotmail.com	LE NEW	-37.9912	145.083	email	EN	Yes	I agree to participate	Female	62	Person with a lived experience of suicide		Don't know/ depends	Essential	Essential	Essential	Essential	Essential	Essential	Essential	Don't know/ depends	Don't know/ depends	Important		Essential	Essential	Essential	Essential	Essential		Essential	Essential	Essential	Important	Important	Important	Important	Important
2021-11-27 18:25:00	2021-11-27 19:32:00	IP Address	14.201.216.235	100	3989	TRUE	2021-11-27 19:32:00	R_2xF7hbQXLm6gTyX	Baumgartel	Greta	greta.baumgartel@gmail.com	LE	-37.8168	145	email	EN	Yes	I agree to participate	Female	29	Person with a lived experience of suicide		Essential	Important	Important	Essential	Essential	Essential	Essential	Essential	Important	Important	Essential	Statements pretty good, would also maybe add something about 'ensuring everyone on the team especially non-LE researchers understands the difference between a LE researcher compared to a non-LE researcher' - roles are not the same and treating a LE person like a normal research assistant is a waste of our unique perspectives and likely to lead to issues if you expect a LE researcher to have the s…	Essential	Essential	Essential	Essential	Essential	Hmm perhaps my comment for the previous section might better apply here (difference between LE and non-LE researchers, we are not just research assistants not sure how you're aggregating responses :) )	Essential	Don't know/ depends	Essential	Important	Essential	Essential	Don't know/ depends	Important	Yep all pretty good, perhaps something also on building wider knowledge of what LE researchers/etc can bring to a project among proposed participants of projects (e.g. if offering interview by 'normal' researcher or LE person specifically figure out a way to talk about why someone might prefer one or the other, as in my experience people are hesitant to take up those options coz they don't really…
2021-11-27 21:17:00	2021-11-27 21:25:00	IP Address	159.196.206.238	100	470	TRUE	2021-11-27 21:25:00	R_31mwChrlV201H7n	Harris	Amelia	aharris20@hotmail.com	LE NEW	-37.7995	144.95	email	EN	Yes	I agree to participate	Female	34	Person with a lived experience of suicide		Essential	Essential	Essential	Important	Important	Essential	Essential	Essential	Important	Important	Important		Essential	Important	Important	Important	Important		Essential	Essential	Essential	Essential	Important	Important	Important	Important
2021-11-28 17:19:00	2021-11-28 18:55:00	IP Address	49.179.131.14	100	5777	TRUE	2021-11-28 18:55:00	R_Pwg6P0k4zjDvTQB	Jackson	Kerri	kerri.jackson@cqumail.com	RES	-33.8715	151.201	email	EN	Yes	I agree to participate	Female	66	Suicide researcher	Yes	Essential	Important	Important	Essential	Essential	Essential	Essential	Important	Important	Essential	Essential	I appreciate this is about suicide prevention research. But I would like to see lived experience people involved in curriculum development and teaching in appropriate courses; the other key role of universities. Also to have suicide prevention included in relevant curriculum such as mental health nursing	Important	Important	Important	Essential	Important		Important	Essential	Important	Important	Essential	Essential	Important	Essential	I am part of a lived experience network of academics called LEARN, originally established on the Sunshine Coast by the Thompson Institute (Sunshine Coast University) a few years ago. Are you aware of our network? We have about 100 members around Australia and meet monthly. The contact person is Nicole Bright Nicole.Bright@research.usc.edu.au
2021-11-28 20:25:00	2021-11-28 21:31:00	IP Address	159.196.154.46	100	4009	TRUE	2021-11-28 21:31:00	R_3KOppF3fiLGK5VC	Rheinberger	Demee	d.rheinberger@blackdog.org.au	RES	-33.8715	151.201	email	EN	Yes	I agree to participate	Female	30	Suicide researcher	Yes	Important	Important	Important	Essential	Important	Don't know/ depends	Essential	Essential	Essential	Don't know/ depends	Don't know/ depends		Important	Important	Important	Essential	Essential		Important	Don't know/ depends	Essential	Important	Don't know/ depends	Important	Don't know/ depends	Don't know/ depends
2021-11-29 01:24:00	2021-11-29 01:56:00	IP Address	58.7.204.245	100	1890	TRUE	2021-11-29 01:56:00	R_3Duu713LVPqZm6O	Moxham	Karan	karleamox@gmail.com	LE NEW	-31.9474	115.865	email	EN	Yes	I agree to participate	Female	55	Person with a lived experience of suicide		Essential	Essential	Important	Essential	Essential	Important	Essential	Don't know/ depends	Important	Essential	Essential		Essential	Essential	Essential	Don't know/ depends	Essential		Essential	Important	Essential	Important	Essential	Essential	Essential	Important
2021-11-28 16:17:00	2021-11-29 18:03:00	IP Address	203.19.117.1	100	92802	TRUE	2021-11-29 18:03:00	R_3Gs8Cl6zHbtvKxb	Purdon	Hayley	Hayley@rosesintheocean.com.au	LE	-35.2828	149.128	email	EN	Yes	I agree to participate	Female	33	Person with a lived experience of suicide		Essential	Important	Don't know/ depends	Important	Essential	Important	Don't know/ depends	Important	Don't know/ depends	Unimportant	Unimportant	Some of these are possibly not the responsibility of research institutions or not practically achievable as great as they would be such as "career pathways".	Don't know/ depends	Don't know/ depends	Don't know/ depends	Don't know/ depends	Don't know/ depends	Co-production is the buzz at the moment however little work has been done in really understanding the work needed to go in and at what cost both in time, effort etc the co-production has on the research. With budgets and timelines slim in research, is co-production feasible or is another model of involvement needed?	Important	Unimportant	Essential	Important	Don't know/ depends	Important	Don't know/ depends	Important	Some of these may be hard to achieve practically.
2021-11-29 19:22:00	2021-11-29 19:44:00	IP Address	156.22.244.13	100	1338	TRUE	2021-11-29 19:44:00	R_4Oa6ZdDk27E7Nfz	Van ElstÂ	Vanessa	vness1612@yahoo.com.au	LE NEW	-33.8715	151.201	email	EN	Yes	I agree to participate	Female	53	Person with a lived experience of suicide		Essential	Essential	Essential	Essential	Essential	Essential	Essential	Essential	Essential	Essential	Essential		Essential	Essential	Essential	Essential	Essential		Essential	Essential	Essential	Essential	Essential	Essential	Essential	Essential
2021-12-02 19:54:00	2021-12-02 20:26:00	IP Address	106.69.95.73	100	1917	TRUE	2021-12-02 20:26:00	R_1DBH3sJ81GyJbqw		Louise	louise.s@internode.on.net	LE NEW	-33.7722	150.905	email	EN	Yes	I agree to participate	Female	64	Person with a lived experience of suicide		Essential	Essential	Essential	Essential	Essential	Important	Essential	Essential	Essential	Essential	Essential		Essential	Essential	Essential	Essential	Essential		Essential	Essential	Important	Important	Important	Important	Important	Important
2021-12-02 20:47:00	2021-12-02 21:20:00	IP Address	87.121.74.109	100	1940	TRUE	2021-12-02 21:20:00	R_1ooqYmXgrt5Kp5p	Leske	Stuart	s.leske@griffith.edu.au	RES	-27.4719	153.02	email	EN	Yes	I agree to participate	Male	34	Suicide researcher	Yes	Essential	Important	Essential	Essential	Essential	Important	Essential	Essential	Essential	Essential	Essential	There needs to be provision of funding for all this and researchers also need to be equal partners in the research. That is, their ideas should not be dismissed and they should not be hassled because people with LE don't like their research. LE doesn't trump research - it needs to be complementary and respectful. My research has been dismissed by people with LE and I've received implicit messages…	Essential	Essential	Essential	Essential	Essential		Essential	Essential	Essential	Essential	Essential	Essential	Essential	Essential	These are all important but it all pertains to the responsibilities of academics. What about the responsibilities of people with LE when working with researchers, is that in the other survey? What about the rights of academics?
2021-12-02 22:18:00	2021-12-02 22:40:00	IP Address	175.34.71.107	100	1332	TRUE	2021-12-02 22:40:00	R_1o1oEMEmeqSw2az		Lisa	deantasker@optusnet.com.au	LE NEW	-37.8159	144.967	email	EN	Yes	I agree to participate	Female	61	Person with a lived experience of suicide		Don't know/ depends	Important	Don't know/ depends	Don't know/ depends	Important	Don't know/ depends	Essential	Don't know/ depends	Don't know/ depends	Don't know/ depends	Important		Important	Important	Important	Don't know/ depends	Essential		Essential	Don't know/ depends	Essential	Essential	Essential	Essential	Don't know/ depends	Important
2021-12-02 23:45:00	2021-12-03 00:13:00	IP Address	27.33.150.192	100	1686	TRUE	2021-12-03 00:13:00	R_b7382JXyHyQETcJ	Allen	Caroline	caznco@tpg.com.au	LE	-33.8715	151.201	email	EN	Yes	I agree to participate	Female	44	Person with a lived experience of suicide		Essential	Essential	Essential	Essential	Essential	Essential	Important	Essential	Important	Important	Essential		Essential	Essential	Essential	Essential	Essential		Essential	Important	Essential	Important	Important	Essential	Essential	Important
2021-12-03 12:29:00	2021-12-03 12:54:00	IP Address	220.236.167.14	100	1497	TRUE	2021-12-03 12:54:00	R_3MyAEDNoZCzevC5	Monaghan	Claire	clairewebb77@yahoo.com	LE NEW	-33.8715	151.201	email	EN	Yes	I agree to participate	Female	44	Person with a lived experience of suicide		Essential	Essential	Essential	Essential	Essential	Essential	Essential	Essential	Essential	Essential	Essential		Important	Important	Important	Essential	Essential		Important	Essential	Important	Important	Important	Essential	Don't know/ depends	Important
2021-12-03 14:16:00	2021-12-03 14:35:00	IP Address	122.107.11.253	100	1134	TRUE	2021-12-03 14:35:00	R_3puvlTPeHoPlgcX	Vrklevski	Lil	lil.vrklevski@health.nsw.gov.au	RES	-33.8715	151.201	email	EN	Yes	I agree to participate	Female	55	Suicide researcher	No	Essential	Essential	Important	Don't know/ depends	Essential	Important	Essential	Essential	Important	Don't know/ depends	Important		Important	Important	Important	Important	Important		Essential	Important	Essential	Important	Important	Important	Don't know/ depends	Don't know/ depends
2021-12-03 14:42:00	2021-12-03 15:15:00	IP Address	139.216.110.33	100	1989	TRUE	2021-12-03 15:15:00	R_3MAuEsB2P7n7rVe	HaschekÂ	Alex	ahaschek@gmail.com	LE	-33.8715	151.201	email	EN	Yes	I agree to participate	Female	39	Person with a lived experience of suicide		Essential	Essential	Essential	Important	Important	Important	Important	Essential	Important	Important	Don't know/ depends	I have lived experience and am a researcher in suicide	Important	Essential	Important	Essential	Essential		Important	Important	Essential	Important	Essential	Important	Important	Important
2021-12-03 16:18:00	2021-12-03 17:04:00	IP Address	119.12.221.193	100	2773	TRUE	2021-12-03 17:05:00	R_1gubjzW0Vckd7Wk	Faithfull	Lucy	faithfull59@live.com	LE NEW	-33.8601	151.21	email	EN	Yes	I agree to participate	Female	61	Person with a lived experience of suicide		Essential	Essential	Important	Important	Important	Essential	Essential	Essential	Important	Essential	Essential		Essential	Important	Essential	Essential	Essential		Essential	Essential	Important	Essential	Important	Essential	Important	Essential
2021-12-05 16:03:00	2021-12-05 17:55:00	IP Address	165.86.71.72	100	6692	TRUE	2021-12-05 17:55:00	R_2SerzBnoFCUOCBE	Wyder	Marianne	Marianne.Wyder@health.qld.gov.au	RES	-27.4743	153.022	email	EN	Yes	I agree to participate	Female	51	Suicide researcher	No	Essential	Essential	Essential	Essential	Essential	Essential	Essential	Essential	Don't know/ depends	Don't know/ depends	Don't know/ depends	While all of these are important, it will take some time for this to occur. It will be important to have a stepped approach at implementing these as it may not be possible to have all these and this should not stop people from being able to do research. There also need to be funding available to get lived experience workers to be part of the grant writing process. these could be small amounts (i.…	Important	Important	Essential	Essential	Don't know/ depends	Training is not always necessary and somethings making training mandatory will create another barriers.	Important	Don't know/ depends	Don't know/ depends	Important	Don't know/ depends	Essential	Essential	Important
2021-12-02 22:12:00	2021-12-05 19:15:00	IP Address	130.102.10.163	100	248571	TRUE	2021-12-05 19:15:00	R_3MfgRQA2HJTgQLe	Nasir	Bushra	b.nasir@uq.edu.au	RES	-27.4743	153.022	email	EN	Yes	I agree to participate	Female	36	Suicide researcher	No	Essential	Essential	Important	Don't know/ depends	Important	Important	Important	Don't know/ depends	Don't know/ depends	Don't know/ depends	Important		Essential	Essential	Essential	Essential	Essential		Important	Important	Essential	Essential	Important	Essential	Important	Important
2021-12-05 15:54:00	2021-12-05 23:19:00	IP Address	61.69.148.108	100	26685	TRUE	2021-12-05 23:19:00	R_1gMFuWV3kgw6seA	Batterham	Phil	philip.batterham@anu.edu.au	RES	-35.2828	149.128	email	EN	Yes	I agree to participate	Male	46	Suicide researcher	Yes	Don't know/ depends	Don't know/ depends	Don't know/ depends	Important	Essential	Don't know/ depends	Don't know/ depends	Important	Don't know/ depends	Don't know/ depends	Don't know/ depends	It's hard to prescribe activities within research institutions - most institutions are large universities covering all disciplines, with limited resources. Many of these guidelines may align better with funding schemes. The focus on LE researchers also seems somewhat limited - should include people LE in many aspects, whether they are researchers or not.	Don't know/ depends	Important	Don't know/ depends	Important	Don't know/ depends	Depends on the type of research being conducted. There is limited evidence that co-production leads to better outcomes in all areas of research, although it certainly enriches many areas of research.	Important	Don't know/ depends	Important	Don't know/ depends	Don't know/ depends	Don't know/ depends	Don't know/ depends	Don't know/ depends	Depends on the research.
2021-12-05 22:41:00	2021-12-05 23:51:00	IP Address	128.250.28.198	100	4215	TRUE	2021-12-05 23:51:00	R_3P7cCCEagQVGnCx	Reifels	Lennart	l.reifels@unimelb.edu.au	RES	-37.8159	144.967	email	EN	Yes	I agree to participate	Male	49	Suicide researcher	No	Essential	Important	Essential	Important	Essential	Essential	Essential	Essential	Essential	Important	Important		Important	Don't know/ depends	Important	Important	Don't know/ depends		Important	Important	Important	Important	Important	Essential	Important	Important
2021-12-06 05:33:00	2021-12-06 05:57:00	IP Address	131.217.255.240	100	1418	TRUE	2021-12-06 05:57:00	R_3DjWqKxNhmKUWNv	Grattidge	Laura	laura.grattidge@utas.edu.au	RES	-42.885	147.334	email	EN	Yes	I agree to participate	Female	38	Suicide researcher	Yes	Important	Don't know/ depends	Important	Essential	Important	Important	Essential	Essential	Essential	Important	Important	I can almost guarantee many universities would not have even considered most of these things, it will require educating and training those in leadership positions to enable this to trickle down via their practices and changes in culture	Important	Don't know/ depends	Don't know/ depends	Important	Important	I think it's important to not just rely on one or two bodies to access lived experience representation, ie. Roses in the Ocean or Black Dog Institute, as these people may not represent the specific population or culture being studied. Perhaps Unversities should be provided information on how to set up their own lived experience advisory boards, whch can then contain lived experience reps with the…	Important	Essential	Important	Essential	Essential	Essential	Essential	Essential	In addition to the first statement, this is daunting for any new researcher, similar to working with any population group. There is no set guidelines on how to engage with lived experience people, and probably a fear in doing so! Newsletters are a good way to communicate opportunities, or a database of LE researchers, listing their specific skills/experiences/interests/availability for collaborat…
2021-12-02 19:23:00	2021-12-06 20:38:00	IP Address	112.213.221.132	100	350142	TRUE	2021-12-06 20:38:00	R_1IXwVKt0scNnKHR	Seymour	Stephen	seymourstephen43@gmail.com	LE NEW	-33.8715	151.201	email	EN	Yes	I agree to participate	Male	61	Person with a lived experience of suicide		Essential	Essential	Important	Essential	Essential	Essential	Essential	Essential	Essential	Important	Essential		Important	Important	Important	Essential	Essential		Essential	Essential	Important	Essential	Essential	Important	Important	Important
2021-12-06 21:38:00	2021-12-06 21:55:00	IP Address	155.143.236.197	100	1018	TRUE	2021-12-06 21:55:00	R_2BgqfKHdRmmg9zR	Moller	Carl	carl.moller@orygen.org.au	RES NEW	-37.8551	144.99	email	EN	Yes	I agree to participate	Male	43	Suicide researcher	Yes	Essential	Essential	Don't know/ depends	Don't know/ depends	Important	Important	Essential	Important	Don't know/ depends	Important	Important		Important	Important	Important	Don't know/ depends	Important		Don't know/ depends	Don't know/ depends	Essential	Important	Important	Important	Don't know/ depends	Unimportant
2021-12-07 00:07:00	2021-12-07 00:36:00	IP Address	58.107.138.242	100	1725	TRUE	2021-12-07 00:36:00	R_27O6kXbVgyXnpJ8	Lansky Williams	Pamela	pamelannw@hotmail.com	LE	-33.8936	151.259	email	EN	Yes	I agree to participate	Female	69	Person with a lived experience of suicide		Essential	Essential	Important	Essential	Essential	Essential	Essential	Important	Essential	Important	Important		Essential	Essential	Essential	Essential	Essential		Essential	Essential	Essential	Important	Important	Essential	Important	Important
2021-12-08 14:11:00	2021-12-08 14:43:00	IP Address	1.128.104.96	100	1874	TRUE	2021-12-08 14:43:00	R_1nW3nedegmRqXOZ	Gale	Tracey	galetracey02@gmail.com	LE NEW	-27.4743	153.022	email	EN	Yes	I agree to participate	Female	55	Person with a lived experience of suicide		Essential	Important	Important	Important	Important	Important	Important	Important	Important	Important	Important		Important	Important	Essential	Important	Important		Essential	Essential	Important	Important	Important	Important	Important	Important
2021-12-08 16:24:00	2021-12-08 18:30:00	IP Address	118.208.12.151	100	7525	TRUE	2021-12-08 18:30:00	R_3EAKgzvcbEQwAvt	Smith	Stephen	tazitaff@gmail.com	LE NEW	-27.5601	151.951	email	EN	Yes	I agree to participate	Male	64	Person with a lived experience of suicide		Essential	Essential	Important	Important	Essential	Essential	Important	Don't know/ depends	Don't know/ depends	Don't know/ depends	Important		Essential	Important	Essential	Important	Important	Only people with LE truely understand the impact of suicide but I am unsure how well they might fit in to aresercah project and be able to meet academic requireements due to a range of factors including educational level and emotional state. Therefore I have chosen Important for several responses	Essential	Don't know/ depends	Essential	Essential	Important	Essential	Important	Important
2021-12-08 18:41:00	2021-12-08 18:56:00	IP Address	121.200.5.187	100	855	TRUE	2021-12-08 18:56:00	R_2R9a2FlSCv21N6S	Hemming	Laura	laura.hemming@orygen.org.au	RES NEW	-37.8159	144.967	email	EN	Yes	I agree to participate	Female	30	Suicide researcher	No	Essential	Important	Essential	Essential	Important	Essential	Important	Essential	Essential	Important	Essential		Essential	Essential	Essential	Essential	Essential		Essential	Essential	Essential	Important	Important	Essential	Essential	Essential
2021-12-08 18:59:00	2021-12-08 19:11:00	IP Address	149.167.140.132	100	753	TRUE	2021-12-08 19:11:00	R_RsDE9JBYNN0FIg9	Tatnell	Ruth	ruth.tatnell@deakin.edu.au	RES NEW	-37.8159	144.967	email	EN	Yes	I agree to participate	Female	43	Suicide researcher	Yes	Essential	Essential	Essential	Important	Essential	Essential	Essential	Important	Important	Important	Important		Essential	Essential	Essential	Important	Important		Important	Important	Essential	Essential	Important	Essential	Don't know/ depends	Don't know/ depends
2021-12-06 14:53:00	2021-12-09 12:43:00	IP Address	220.235.246.109	100	251377	TRUE	2021-12-09 12:43:00	R_1hzFJrf7GMWzQrY	Webb	Marianne	marianne.webb@orygen.org.au	RES NEW	-37.8159	144.967	email	EN	Yes	I agree to participate	Female	48	Suicide researcher	Yes	Essential	Essential	Essential	Essential	Essential	Important	Essential	Essential	Essential	Don't know/ depends	Essential		Essential	Essential	Important	Don't know/ depends	Essential		Essential	Don't know/ depends	Essential	Important	Important	Essential	Important	Essential
2021-12-12 17:19:00	2021-12-12 17:28:00	IP Address	14.200.234.8	100	538	TRUE	2021-12-12 17:28:00	R_3JaUPQcpxOQDUps	Jack	Elinor	elinormjack@gmail.com	LE	-37.8159	144.967	email	EN	Yes	I agree to participate	Female	41	Person with a lived experience of suicide		Essential	Essential	Essential	Essential	Essential	Essential	Essential	Essential	Essential	Essential	Essential		Essential	Essential	Essential	Essential	Essential		Essential	Essential	Essential	Essential	Essential	Essential	Essential	Essential
2021-12-12 19:55:00	2021-12-12 20:07:00	IP Address	130.194.207.222	100	697	TRUE	2021-12-12 20:07:00	R_25Hgu9j02uBWtli	Fisher	Jane	jane.fisher@monash.edu	RES	-37.8159	144.967	email	EN	Yes	I agree to participate	Female	68	Suicide researcher	No	Essential	Essential	Essential	Essential	Essential	Essential	Essential	Essential	Essential	Important	Essential		Essential	Essential	Essential	Essential	Essential		Essential	Essential	Essential	Important	Don't know/ depends	Important	Don't know/ depends	Important
2021-12-12 21:43:00	2021-12-12 22:00:00	IP Address	131.172.30.176	100	1002	TRUE	2021-12-12 22:00:00	R_1FPMcyuludgspfR	Hedley	Darren	d.hedley@latrobe.edu.au	RES	-37.6958	145.069	email	EN	Yes	I agree to participate	Male	50	Suicide researcher	No	Essential	Essential	Essential	Essential	Essential	Important	Important	Essential	Important	Don't know/ depends	Important		Essential	Essential	Essential	Important	Important		Essential	Important	Important	Important	Important	Don't know/ depends	Important	Important
2021-12-13 14:30:00	2021-12-13 14:55:00	IP Address	202.9.74.4	100	1509	TRUE	2021-12-13 14:55:00	R_3n5XnGieG3nveQW	Paton	Elizabeth	elizabeth.paton@health.nsw.gov.au	RES NEW	-32.9237	151.784	email	EN	Yes	I agree to participate	Female	42	Suicide researcher	Yes	Important	Important	Important	Don't know/ depends	Don't know/ depends	Important	Important	Important	Important	Don't know/ depends	Don't know/ depends		Important	Important	Important	Don't know/ depends	Don't know/ depends		Important	Important	Essential	Essential	Unimportant	Essential	Don't know/ depends	Essential
2021-12-13 17:03:00	2021-12-13 17:08:00	IP Address	120.159.185.226	100	289	TRUE	2021-12-13 17:08:00	R_3HFVg4kPxQoimFZ	Lawton	Stephen	stephen.lawton@anu.edu.au	RES	-35.2828	149.128	email	EN	Yes	I agree to participate	Male	54	Person with a lived experience of suicide		Essential	Essential	Essential	Essential	Essential	Essential	Essential	Essential	Essential	Essential	Essential		Essential	Essential	Essential	Essential	Essential		Essential	Essential	Essential	Essential	Essential	Essential	Important	Essential
2021-12-14 15:50:00	2021-12-14 16:01:00	IP Address	1.144.110.133	100	706	TRUE	2021-12-14 16:01:00	R_3KVA6NoUSVSugJw	Mainstone	Larissa	larissa.mainstone@griffithuni.edu.au	RES NEW	-33.8601	151.21	email	EN	Yes	I agree to participate	Female	52	Person with a lived experience of suicide		Essential	Important	Essential	Important	Important	Important	Essential	Don't know/ depends	Essential	Don't know/ depends	Essential		Essential	Important	Important	Essential	Essential		Don't know/ depends	Don't know/ depends	Important	Important	Important	Essential	Don't know/ depends	Important
2021-12-14 17:52:00	2021-12-14 18:04:00	IP Address	203.206.71.224	100	768	TRUE	2021-12-14 18:04:00	R_2WvQXiPXeP9hNnN	McGuffog	Romany	romany.mcguffog@newcastle.edu.au	RES NEW	-33.8715	151.201	email	EN	Yes	I agree to participate	Non-binary or gender diverse	28	Suicide researcher	No	Essential	Essential	Essential	Important	Important	Essential	Essential	Essential	Essential	Essential	Essential		Essential	Essential	Essential	Essential	Essential		Essential	Essential	Essential	Essential	Essential	Essential	Essential	Essential
2021-12-14 20:55:00	2021-12-14 21:20:00	IP Address	60.240.100.169	100	1498	TRUE	2021-12-14 21:20:00	R_3sALoe4KcaCvMuj	Too	Tiffany	tiffany.too@unimelb.edu.au	RES NEW	-37.8159	144.967	email	EN	Yes	I agree to participate	Female	38	Suicide researcher	No	Don't know/ depends	Important	Don't know/ depends	Don't know/ depends	Don't know/ depends	Don't know/ depends	Important	Important	Important	Don't know/ depends	Important		Important	Important	Don't know/ depends	Don't know/ depends	Don't know/ depends		Important	Don't know/ depends	Essential	Essential	Important	Essential	Important	Essential
2021-12-15 14:07:00	2021-12-15 15:32:00	IP Address	49.193.68.227	100	5081	TRUE	2021-12-15 15:32:00	R_ZfsbNkgC2KhC6nD		Gauri	org.achrh@gmail.com	RES NEW	-37.8159	144.967	email	EN	Yes	I agree to participate	Female	31	Suicide researcher	No	Important	Don't know/ depends	Important	Important	Don't know/ depends	Don't know/ depends	Don't know/ depends	Don't know/ depends	Important	Don't know/ depends	Don't know/ depends	I believe by ensuring that the views of people with lived experiences are fed into the decision-making process, we are better able to ensure that the approach is responsive and can be delivered effectively. LE researchers have a valuable perspective to contribute especially when it comes to designing resources for community use. Non-LE researchers can however offer a more balanced approach in cer…	Don't know/ depends	Don't know/ depends	Don't know/ depends	Important	Important	Based on my experience, co-producing knowledge in health and social care research is important. Interacting with experts by experience can assist in challenging stigmatizing attitudes that inevitably arise in research processes.	Important	Don't know/ depends	Important	Don't know/ depends	Important	Essential	Essential	Essential
2021-12-15 16:32:00	2021-12-15 16:47:00	IP Address	125.168.227.116	100	862	TRUE	2021-12-15 16:47:00	R_ZaZDeeFcwjMRoNX	Taimre	Linda	ltaimre@student.unimelb.edu.au	RES NEW	-37.8159	144.967	email	EN	Yes	I agree to participate	Female	34	Person with a lived experience of suicide		Essential	Essential	Important	Don't know/ depends	Essential	Don't know/ depends	Essential	Essential	Don't know/ depends	Important	Important		Essential	Essential	Essential	Important	Essential		Essential	Important	Essential	Essential	Important	Essential	Important	Don't know/ depends
2021-12-15 19:46:00	2021-12-15 21:47:00	IP Address	120.144.188.90	100	7266	TRUE	2021-12-15 21:47:00	R_Dle3yPOyWgi7JOV	Hale	Darcy	darcyhale1@hotmail.com	LE NEw	-37.897	144.745	email	EN	Yes	I agree to participate	Male	33	Person with a lived experience of suicide		Important	Important	Don't know/ depends	Important	Important	Important	Essential	Essential	Essential	Essential	Essential	LE research projects should ideally be completed by people with LE and under the supervision and steering of organisations and people whose principles are explicitly directed by the lived experience perspective and movement.	Important	Important	Important	Important	Important	Co-production is an important phase in upskilling LE researchers and projects but should be purposed to enabling the establishment of dedicated lived experience production, rather than co-produced content.	Important	Important	Important	Important	Important	Important	Important	Important	LE researchers and participants should always be considered as experts in their range of experience. In this way expertise can be grounded in the living experience of mental health distress, rather than any explicit qualification which often deem professionals as experts at the expense of LE people.
2021-12-12 20:46:00	2021-12-15 23:49:00	IP Address	103.39.137.68	100	270169	TRUE	2021-12-15 23:49:00	R_3paGC9bhx5XlYMR	Kennedy	Alison	a.kennedy@deakin.edu.au	RES	-38.3529	142.533	email	EN	Yes	I agree to participate	Female	48	Suicide researcher	Yes	Important	Essential	Essential	Essential	Essential	Important	Essential	Essential	Essential	Important	Essential	Some flexibility is required with LE policies as different LE researchers have different motivations. For example, payment is not always desired by LE researchers (although it should always be available) but other options need to be considered in order to recognise their contribution e.g. continuing professional development.	Essential	Important	Essential	Essential	Essential	Clear policies and governance frameworks need to be in place for this to be sustainable and safe.	Essential	Don't know/ depends	Essential	Essential	Essential	Essential	Important	Important
2021-12-17 01:12:00	2021-12-17 01:32:00	IP Address	159.196.206.218	100	1206	TRUE	2021-12-17 01:32:00	R_12G355dpy5uPM0h	King	Kylie	kylie.king@monash.edu	RES NEW	-37.8159	144.967	email	EN	Yes	I agree to participate	Female	46	Suicide researcher	No	Essential	Essential	Essential	Essential	Essential	Important	Essential	Essential	Don't know/ depends	Don't know/ depends	Important	It depends on what the LE researcher wants. I would want them to contribute as they wanted without pressure to do more.	Essential	Essential	Important	Important	Important	Yes knowledge is really lacking - in me too!	Important	Important	Essential	Essential	Essential	Essential	Important	Don't know/ depends	I would love to invest more time in this but unfortunately it falls to the bottom of my to do list. Mostly this is because it doesnâ€™t feel easy to start or I donâ€™t know how. I hate this but I obviously havenâ€™t priortised it - Iâ€™m not sure why. Perhaps more easily accessible resources and support at my institution would help. I also donâ€™t think the researchers I collaborate with are stro…
2021-12-17 06:34:00	2021-12-17 14:43:00	IP Address	112.141.134.38	100	29298	TRUE	2021-12-17 14:43:00	R_3Jqs58lSQSC6J56	Stoch	Georgia	georgiacatestoch@gmail.com	LE NEW	-33.8025	150.948	email	EN	Yes	I agree to participate	Female	19	Person with a lived experience of suicide		Important	Important	Essential	Essential	Essential	Essential	Essential	Essential	Essential	Essential	Important		Important	Essential	Don't know/ depends	Important	Essential	I think training is very important!	Unimportant	Don't know/ depends	Essential	Essential	Important	Essential	Essential	Don't know/ depends
2021-12-19 00:13:00	2021-12-19 00:33:00	IP Address	60.241.185.41	100	1207	TRUE	2021-12-19 00:33:00	R_3hEY5lRhDygv2Ze	O'Leary	Angela	angelsholisticcounselling@outlook.com	LE NEW	-31.9474	115.865	email	EN	Yes	I agree to participate	Female	52	Person with a lived experience of suicide		Essential	Essential	Don't know/ depends	Important	Don't know/ depends	Important	Essential	Important	Unimportant	Don't know/ depends	Important		Important	Important	Essential	Unimportant	Essential		Important	Essential	Important	Essential	Essential	Don't know/ depends	Don't know/ depends	Important
2021-12-19 15:51:00	2021-12-19 16:21:00	IP Address	122.110.139.66	100	1832	TRUE	2021-12-19 16:21:00	R_3KTjAJqtxqXv5tD	Cao	Alice	alice.cao@monash.edu	RES NEW	-37.8159	144.967	email	EN	Yes	I agree to participate	Female	24	Suicide researcher	Yes	Essential	Important	Important	Important	Essential	Important	Essential	Important	Essential	Important	Essential		Important	Essential	Essential	Essential	Essential		Essential	Important	Essential	Essential	Essential	Essential	Essential	Important
2021-12-19 16:53:00	2021-12-19 17:32:00	IP Address	101.186.17.213	100	2365	TRUE	2021-12-19 17:32:00	R_DqkiLcmDhCBiEtb	Dabkowski	Elissa	e.dabkowski@federation.edu.au	RES NEW	-37.8159	144.967	email	EN	Yes	I agree to participate	Female	39	Suicide researcher	No	Important	Important	Important	Important	Important	Important	Essential	Important	Important	Important	Important		Essential	Important	Important	Essential	Essential		Essential	Essential	Essential	Essential	Important	Important	Important	Essential	This is exactly the type of research that I am currently employed for - the collaboration with LE and community is an essential part of what we do, especially with building research capacity. I would also like to mention that with this collaboration, it is essential to maintain a flexible/fluid approach to research and evaluation. Sometimes we have had to adjust the projects and timelines because…
2021-12-19 18:52:00	2021-12-19 19:09:00	IP Address	58.161.114.112	100	1010	TRUE	2021-12-19 19:09:00	R_2tJ4uN5oTEcAgEg	Smith	Tracey	beaumax2@bigpond.net.au	UNSURE	-27.4679	153.033	email	EN	Yes	I agree to participate	Female	56	Person with a lived experience of suicide		Essential	Essential	Don't know/ depends	Essential	Essential	Important	Essential	Essential	Essential	Important	Essential		Important	Important	Essential	Essential	Essential		Essential	Essential	Essential	Important	Important	Essential	Important	Important
2021-12-20 15:25:00	2021-12-20 17:32:00	IP Address	149.135.26.202	100	7600	TRUE	2021-12-20 17:32:00	R_1jZ1UjMzXXf5u9H	Josste	Peter	peter.jooste2@lwb.org.au	LE NEW	-27.4679	153.033	email	EN	Yes	I agree to participate	Male	62	Person with a lived experience of suicide		Important	Don't know/ depends	Important	Don't know/ depends	Important	Important	Essential	Important	Important	Don't know/ depends	Important		Important	Important	Don't know/ depends	Important	Important		Essential	Important	Essential	Important	Important	Important	Important	Important
2021-12-23 01:57:00	2021-12-23 02:18:00	IP Address	122.109.98.67	100	1268	TRUE	2021-12-23 02:18:00	R_Rn4nBfPDWEAFE7D	Docrill	Fiona	rolaren1969@gmail.com	LE NEW	-27.4679	153.033	email	EN	Yes	I agree to participate	Female	52	Person with a lived experience of suicide		Essential	Essential	Important	Essential	Important	Important	Essential	Important	Essential	Important	Important		Important	Important	Important	Essential	Essential		Essential	Essential	Important	Important	Essential	Important	Essential	Important
2021-12-02 20:19:00	2021-12-23 23:51:00	IP Address	58.179.197.1	100	1827140	TRUE	2021-12-23 23:51:00	R_3p2R1QWxbTe8Vzb	Brown	Mandy	mandybr1255@gmail.com	LE NEW	-26.5496	153.096	email	EN	Yes	I agree to participate	Female	66	Person with a lived experience of suicide		Don't know/ depends	Essential	Important	Essential	Don't know/ depends	Essential	Essential	Essential	Important	Important	Essential		Important	Important	Don't know/ depends	Important	Essential		Unimportant	Don't know/ depends	Important	Essential	Important	Don't know/ depends	Important	Don't know/ depends
2021-12-25 21:06:00	2021-12-25 21:40:00	IP Address	202.9.74.4	100	2049	TRUE	2021-12-25 21:40:00	R_3mg9JqqxICdglPT	Nelson	Bruce	bruce.nelson@health.nsw.gov.au	LE NEW	-32.9237	151.784	email	EN	Yes	I agree to participate	Male	68	Suicide researcher	Yes	Important	Important	Essential	Essential	Important	Essential	Essential	Essential	Essential	Essential	Essential		Important	Important	Essential	Essential	Essential		Essential	Important	Important	Essential	Important	Important	Important	Important
2021-12-26 22:19:00	2021-12-26 22:29:00	IP Address	101.191.173.181	100	637	TRUE	2021-12-26 22:29:00	R_1Fy94JA6vjYxS2l	Moss	Lisa	bindi2314@gmail.com	LE NEW	-33.8715	151.201	email	EN	Yes	I agree to participate	Female	50	Person with a lived experience of suicide		Important	Essential	Important	Important	Important	Important	Important	Important	Important	Important	Important		Important	Important	Important	Important	Important		Important	Important	Important	Important	Important	Important	Important	Important
2021-12-28 17:56:00	2021-12-28 18:31:00	IP Address	60.242.39.180	100	2075	TRUE	2021-12-28 18:31:00	R_QoIyOXLJLlALMyd	Lawn	Sharon	slawn@livedexperienceaustralia.com.au	RES NEW	-34.9274	138.6	email	EN	Yes	I agree to participate	Female	59	Person with a lived experience of suicide		Essential	Essential	Essential	Essential	Essential	Essential	Essential	Essential	Essential	Essential	Essential		Important	Important	Important	Important	Important	There may be some types of research designs where complete co-production may not be fully possible. That said, I believe ensuring LE input to the construction of research questions/identifying what issues require researching in the first place is essential, then all other steps progress from there.	Essential	Important	Important	Essential	Important	Essential	Important	Important	Re Q23 context is important here depending on the projects concerned. To avoid tokenism and feeling used by researchers, this is important. Too many research teams don't involve LE researchers in publication and presentation steps, or further grant applications building on pilot work where LE groups may have been heavily involved for example which are clear features of collaborative research team…
2021-12-30 16:38:00	2021-12-30 17:06:00	IP Address	211.27.44.135	100	1675	TRUE	2021-12-30 17:06:00	R_3fIPjMCU0bDi6Uj	Berry	Bridget	bridgetberry@iprimus.com.au	LE NEW	-33.8715	151.201	email	EN	Yes	I agree to participate	Female	58	Person with a lived experience of suicide		Essential	Essential	Essential	Essential	Essential	Essential	Essential	Essential	Essential	Important	Essential		Essential	Essential	Essential	Essential	Important		Essential	Important	Important	Essential	Essential	Essential	Essential	Essential
2022-01-03 18:41:00	2022-01-04 03:47:00	IP Address	149.167.137.32	100	32763	TRUE	2022-01-04 03:47:00	R_2uQeayq9VYjgGnW	Krishnamoorthy	Sadhvi	sadhvi.krishnamoorthy@griffithuni.edu.au	RES NEW	-27.4679	153.033	email	EN	Yes	I agree to participate	Female	30	Suicide researcher	Yes	Essential	Essential	Essential	Essential	Essential	Important	Essential	Essential	Essential	Important	Essential	Some items are indicated as 'important' because in reality it may not be possible to involve people with experience, due to a sheer paucity in representation. This further indicates the importance of training and awareness at all levels to ensure inclusion.	Essential	Essential	Essential	Essential	Essential		Essential	Important	Essential	Essential	Essential	Essential	Essential	Essential
2022-01-05 19:30:00	2022-01-05 19:50:00	IP Address	203.63.135.74	100	1219	TRUE	2022-01-05 19:50:00	R_2bHnUh0suAdYJZj	Chitty	Kate	kate.chitty@sydney.edu.au	RES NEW	-31.9474	115.865	email	EN	Yes	I agree to participate	Female	36	Suicide researcher	No	Essential	Essential	Essential	Important	Important	Don't know/ depends	Important	Essential	Essential	Essential	Essential		Essential	Essential	Essential	Essential	Important		Important	Don't know/ depends	Essential	Essential	Essential	Essential	Essential	Important
2022-01-05 21:40:00	2022-01-05 22:27:00	IP Address	128.250.28.202	100	2863	TRUE	2022-01-05 22:27:00	R_3lXOAB9z8defFZT	Currier	Dianne	dianne.currier@unimelb.edu.au	RES NEW	-37.8024	144.966	email	EN	Yes	I agree to participate	Female	58	Suicide researcher	No	Important	Important	Don't know/ depends	Should not be included	Important	Don't know/ depends	Essential	Important	Don't know/ depends	Don't know/ depends	Unimportant		Important	Important	Don't know/ depends	Don't know/ depends	Don't know/ depends		Important	Don't know/ depends	Essential	Don't know/ depends	Important	Essential	Don't know/ depends	Should not be included
the same participant (Suzie Russel) responded twice; let include all comments and use the first set of responses
2021-12-21 15:54:00	2021-12-21 22:55:00	IP Address	203.13.3.93	100	25231	TRUE	2021-12-21 22:55:00	R_1rxCRPZiuQYCwjO	Russell	Suzie	suzie_russell@hotmail.com	LE NEW	-35.2828	149.128	email	EN	Yes	I agree to participate	Other	49	Person with a lived experience of suicide		Essential	Essential	Essential	Essential	Essential	Essential	Essential	Essential	Essential	Essential	Essential		Essential	Essential	Essential	Essential	Essential		Essential	Essential	Essential	Essential	Essential	Essential	Essential	Essential
2021-11-24 15:33:00	2021-11-29 15:07:00	IP Address	49.182.74.200	100	430427	TRUE	2021-11-29 15:07:00	R_NUwRnNlvip88q7T	Russell	Suzie	suzie_russell@hotmail.com	LE NEW	-27.4743	153.022	email	EN	Yes	I agree to participate	Other	49	Person with a lived experience of suicide		Essential	Important	Don't know/ depends	Essential	Essential	Essential	Essential	Essential	Essential	Important	Important		Essential	Essential	Essential	Essential	Essential		Important	Important	Essential	Essential	Important	Important	Essential	Important
please, exclude these - three not eligible and three participants from outside Australia
2021-12-22 02:26:00	2021-12-22 02:45:00	IP Address	14.202.67.209	100	1168	TRUE	2021-12-22 02:45:00	R_2bOEa9Ym0RDiDig	Dean	Jo	joanne.dean3@gmail.com	TEST	-37.7766	144.979	email	EN	No
2021-12-16 19:20:00	2021-12-16 19:21:00	IP Address	130.194.200.186	100	33	TRUE	2021-12-16 19:21:00	R_3METhAk3VzxecwC	King	Kylie	kylie.king@monash.edu	RES NEW	-37.7906	144.994	email	EN	No
2021-12-12 16:34:00	2021-12-12 16:34:00	IP Address	111.220.188.12	100	27	TRUE	2021-12-12 16:34:00	R_30knnxjqedP8feO	River	Jo	jo.river@sydney.edu.au	RES	-33.8715	151.201	email	EN	No
2021-12-17 07:55:00	2021-12-17 14:13:00	IP Address	105.112.50.5	100	22700	TRUE	2021-12-17 14:13:00	R_3hyYcHiACftWizE	Adkins	Isabella	isabellaadkins116@gmail.com	UNSURE	10	8	email	EN	Yes	I agree to participate	Male	30	Person with a lived experience of suicide		Essential	Essential	Essential	Essential	Essential	Important	Essential	Essential	Important	Essential	Important	LE researchers are very important in research process	Essential	Important	Essential	Important	Important		Important	Important	Important	Important	Essential	Important	Essential	Important
2021-12-13 04:27:00	2021-12-17 14:21:00	IP Address	105.112.50.5	100	381223	TRUE	2021-12-17 14:21:00	R_3fphq6xeT7BrztY	Willock	James	jameswillock910@gmail.com	UNSURE	10	8	email	EN	Yes	I agree to participate	Male	30	Person with a lived experience of suicide		Essential	Essential	Important	Essential	Essential	Essential	Essential	Essential	Essential	Essential	Essential		Essential	Essential	Important	Essential	Important		Essential	Important	Essential	Important	Important	Essential	Essential	Essential
2021-12-19 09:14:00	2021-12-19 09:25:00	IP Address	105.112.96.210	100	633	TRUE	2021-12-19 09:25:00	R_2ciJeG2oEhKx988	Shawn	Noran	noran.shawn21@gmail.com	UNSURE	10	8	email	EN	Yes	I agree to participate	Male	30	Person with a lived experience of suicide		Important	Essential	Important	Important	Essential	Important	Essential	Important	Essential	Important	Important		Essential	Important	Essential	Important	Essential		Essential	Important	Essential	Essential	Important	Essential	Essential	Essential
[truncated: 104 more columns]

## Sheet: Analysis
RecipientFirstName	ExternalReference	Q4	Q7	Q8	Q9	Q10	Q12_1	Q12_2	Q12_3	Q12_4	Q12_5	Q12_6	Q12_7	Q12_8	Q12_9	Q12_10	Q12_11		Q15_1	Q15_2	Q15_3	Q15_4	Q15_5		Q18_1	Q18_2	Q18_3	Q18_4	Q18_5	Q18_6	Q18_7	Q18_8		Q21_1	Q21_2	Q21_3	Q21_4	Q21_5	Q21_6	Q21_7	Q21_8		Q24_1	Q24_2	Q24_3	Q24_4	Q24_5	Q24_6
Recipient First Name	External Data Reference	I have read the above consent information and:	Your gender:	Your age (in years):	Which best describes your area of expertise?	Do you self-identify as a researcher with a lived experience of suicide?	Research institutions should: - 1. Commit to involve LE researchers in the research process.	Research institutions should: - 2. Establish LE advisory committee/s.	Research institutions should: - 3. Embed co-production in the organisationâ€™s culture, from the leadership team down.	Research institutions should: - 4. Have designated LE leadership positions within research organisations.	Research institutions should: - 5. Develop a policy on LE researcher involvement in research, defining possible roles LE researchers may play, and their level of involvement.	Research institutions should: - 6. Embed involvement of LE researchers in all stages of the research cycle and processes, i.e., deciding what and how to research, doing research, communicating research results, and what next steps might be expected in the research project	Research institutions should: - 7. Build capacity of all researchers, including LE, through training, mentoring and support.	Research institutions should: - 8. Plan budget strategies and allocate funds to support, implement and acknowledge LE researchersâ€™ involvement.	Research institutions should: - 9. Ensure that LE researcher(s) have a clear pathway to professional development.	Research institutions should: - 10. Ensure LE researchers are included for supervision of post graduate research students, if feasible.	Research institutions should: - 11. Provide LE researchers with opportunities to network with other LE researchers.		Academic researchers should: - 12. Possess the knowledge and understanding of what co-production is and all stages of co-production approach: co-planning, co-design, co-implementation, and co-evaluation.	Academic researchers should: - 13. In collaboration with LE researchers recognise what is and what in not co-production.	Academic researchers should: - 14. Embed co-production from the outset of the research project.	Academic researchers should: - 15. Advocate for policy change towards embedding LE collaboration and co-production within universities and funding bodies.	Academic researchers should: - 16. Seek out training, support, and mentoring from lived experience organisations in relation to co-production in research.		Academic researchers should: - 17. Invest time building relationships and developing networks with LE researchers and LE organisations, e.g., to allow for sharing of knowledge between LE organisations and research environments.	Academic researchers should: - 18. Explore the local community and identify local LE groups.	Academic researchers should: - 19. Acknowledge when approaching people with LE or LE organisations, that not all wish to become involved in research.	Academic researchers should: - 20. Showcase research projects where LE involvement has made a demonstrable impact.	Academic researchers should: - 21. Keep a record of LE people with relevant experience and expertise.	Academic researchers should: - 22. Clearly communicate why and how LE researchers can contribute to research, as this may not be immediately understood.	Academic researchers should: - 23. Remain in contact with past academic and LE researchers who have successfully completed a collaborative project.	Academic researchers should: - 24. Support information provision regarding LE focused research, knowledge, and opportunities, e.g., via newsletters.		Academic researchers should: - 25. Recognize the lived experience (whether bereavement, suicide attempt, suicidal ideation, caring for a suicidal person), abilities and cultural backgrounds required for specific research projects will vary depending on the focus and topic	Academic researchers should: - 26. Involve more than one LE researcher in a research project.	Academic researchers should: - 27. Involve different LE researcher(s) at different stages of the research process and co-production, depending on the needs.	Academic researchers should: - 28. Ensure selection and inclusion criteria of LE researchers are equitable, skill- and merit- based and related to project topic	Academic researchers should: - 29. Engage LE researchers not linked to the established LE organisations to ensure greater diversity.	Academic researchers should: - 30. Use the full range of available networks to involve LE researchers from the so-called â€˜hard to reachâ€™ groups, who may not otherwise be involved, e.g., due to socio-economic, cultural or circumstantial disadvantage.	Academic researchers should: - 31. Ensure that they get a diversity of relevant LE views and perspectives.	Academic researchers should: - 32. Recognise LE researchers can wear â€˜several hatsâ€™ due to their professional background, unique skills, and their contributions to research may be broad.		Academic researchers should: - 33. Document their own assumptions about LE research engagement, what they want from the process, and what their boundaries may be of what is and is not flexible	Academic researchers should: - 34. Ensure roles and responsibilities of academic and LE researchers are initially clearly defined and agreed as far as possible, with the note that this may evolve over the course of the project.	Academic researchers should: - 35. Clearly communicate the realities of funding with LE researchers, such as potential for a project not being funded.	Academic researchers should: - 36. Align research priorities, method choices, and approaches of academic and LE researchers.	Academic researchers should: - 37. Negotiate the different or competing priorities, needs, agendas, and outcomes of academic and LE researchers	Academic researchers should: - 38. Ensure that timelines, boundaries and confidentiality requirements are known and understood by academic and LE researchers.
Paul	LE NEW	I agree to participate	Male	61	Person with a lived experience of suicide		2	1	1	2	2	1	1	2	2	2	1		2	3	2	1	1		1	1	2	1	1	2	2	2		2	2	2	3	4	2	2	2		3	2	2	2	2	2
Sandra	LE NEW	I agree to participate	Female	53	Person with a lived experience of suicide		1	1	1	1	1	2	1	1	1	1	1		1	1	1	1	1		1	1	1	1	1	1	1	1		1	1	1	1	2	1	1	1		3	1	1	1	1	1
Mikaela	LE NEW	I agree to participate	Female	29	Person with a lived experience of suicide		1	1	1	1	1	1	1	1	1	2	1		1	1	1	1	1		1	2	1	1	2	1	2	2		1	2	1	1	4	1	1	1		3	1	1	1	1	1
Roma	RES	I agree to participate	Female	59	Person with a lived experience of suicide		1	1	1	1	1	1	1	1	1	1	1		1	1	1	1	1		1	1	1	1	1	1	1	1		1	2	1	1	1	1	1	1		1	1	1	1	1	1
Mark	LE	I agree to participate	Male	73	Person with a lived experience of suicide		1	1	1	1	1	1	1	1	1	1	1		1	1	1	1	1		1	3	1	2	1	1	2	1		1	3	1	1	2	1	1	1		1	1	1	1	1	1
Clare	LE	I agree to participate	Transgender	75	Person with a lived experience of suicide		1	1	1	1	1	1	1	1	1	1	1		1	1	1	1	1		1	1	1	1	1	1	1	1		1	1	1	1	1	1	1	1		1	1	1	1	1	1
Stacey	LE	I agree to participate	Female	54	Person with a lived experience of suicide		1	1	2	1	1	2	1	2	2	3	3		1	2	1	1	2		2	3	2	2	3	3	3	2		2	3	3	1	3	2	2	2		3	1	2	2	2	1
Bridget	LE NEW	I agree to participate	Female	32	Person with a lived experience of suicide		1	1	1	1	1	1	1	1	1	1	1		1	1	1	1	1		1	1	1	1	1	1	1	1		1	2	2	1	1	1	1	1		1	1	1	1	1	1
Rosiel	LE	I agree to participate	Non-binary or gender diverse	30	Person with a lived experience of suicide		1	1	1	1	1	1	1	1	1	1	1		1	1	1	1	1		1	1	1	1	1	1	1	1		1	1	1	1	1	1	1	1		1	1	1	1	1	1
Sara	LE NEW	I agree to participate	Female	70	Person with a lived experience of suicide		2	2	2	2	2	2	2	3	2	2	2		1	1	1	1	1		1	1	1	1	1	1	1	1		1	1	1	2	2	1	1	1		3	2	3	3	2	2
Tim	LE	I agree to participate	Male	63	Person with a lived experience of suicide		2	3	3	2	3	4	2	2	3	3	3		2	2	3	3	3		3	3	2	1	2	1	3	2		2	1	2	1	1	2	1	1		2	2	1	2	3	1
Graeme	LE	I agree to participate	Male	75	Person with a lived experience of suicide		1	1	1	1	1	1	2	1	1	1	2		1	2	2	1	3		1	1	1	1	1	2	2	3		1	2	2	1	2	1	1	1		2	2	3	3	2	3
Heather	LE	I agree to participate	Female	53	Person with a lived experience of suicide		1	2	1	1	2	1	1	1	2	2	1		1	1	1	1	1		1	1	2	1	2	1	2	1		2	1	3	2	1	1	1	1		3	1	1	3	3	1
Vivienne	LE NEW	I agree to participate	Female	62	Person with a lived experience of suicide		3	1	1	1	1	1	1	1	3	3	2		1	1	1	1	1		1	1	1	2	2	2	2	2		1	1	3	3	3	1	1	2		1	1	1	1	1	1
Greta	LE	I agree to participate	Female	29	Person with a lived experience of suicide		1	2	2	1	1	1	1	1	2	2	1		1	1	1	1	1		1	3	1	2	1	1	3	2		1	1	3	1	1	1	1	1		1	1	1	1	1	1
Amelia	LE NEW	I agree to participate	Female	34	Person with a lived experience of suicide		1	1	1	2	2	1	1	1	2	2	2		1	2	2	2	2		1	1	1	1	2	2	2	2		1	1	2	2	2	1	1	1		1	1	2	2	2	2
Karan	LE NEW	I agree to participate	Female	55	Person with a lived experience of suicide		1	1	2	1	1	2	1	3	2	1	1		1	1	1	3	1		1	2	1	2	1	1	1	2		1	1	1	1	2	1	1	1		2	1	1	2	1	1
Hayley	LE	I agree to participate	Female	33	Person with a lived experience of suicide		1	2	3	2	1	2	3	2	3	4	4		3	3	3	3	3		2	4	1	2	3	2	3	2		2	3	3	2	4	2	1	1		2	1	3	3	3	1
Vanessa	LE NEW	I agree to participate	Female	53	Person with a lived experience of suicide		1	1	1	1	1	1	1	1	1	1	1		1	1	1	1	1		1	1	1	1	1	1	1	1		1	1	1	1	1	1	1	1		1	1	1	1	1	1
Louise	LE NEW	I agree to participate	Female	64	Person with a lived experience of suicide		1	1	1	1	1	2	1	1	1	1	1		1	1	1	1	1		1	1	2	2	2	2	2	2		1	2	2	2	2	2	1	2		2	2	2	2	2	1
Lisa	LE NEW	I agree to participate	Female	61	Person with a lived experience of suicide		3	2	3	3	2	3	1	3	3	3	2		2	2	2	3	1		1	3	1	1	1	1	3	2		1	3	3	1	3	1	1	2		1	2	1	4	2	1
Caroline	LE	I agree to participate	Female	44	Person with a lived experience of suicide		1	1	1	1	1	1	2	1	2	2	1		1	1	1	1	1		1	2	1	2	2	1	1	2		1	2	2	1	2	1	1	2		2	1	2	2	1	1
Claire	LE NEW	I agree to participate	Female	44	Person with a lived experience of suicide		1	1	1	1	1	1	1	1	1	1	1		2	2	2	1	1		2	1	2	2	2	1	3	2		1	2	3	1	2	2	2	2		2	2	2	2	3	2
Alex	LE	I agree to participate	Female	39	Person with a lived experience of suicide		1	1	1	2	2	2	2	1	2	2	3		2	1	2	1	1		2	2	1	2	1	2	2	2		2	2	2	2	2	2	2	2		2	1	2	2	1	2
Lucy	LE NEW	I agree to participate	Female	61	Person with a lived experience of suicide		1	1	2	2	2	1	1	1	2	1	1		1	2	1	1	1		1	1	2	1	2	1	2	1		1	2	2	1	2	1	1	1		1	2	2	2	2	2
Stephen	LE NEW	I agree to participate	Male	61	Person with a lived experience of suicide		1	1	2	1	1	1	1	1	1	2	1		2	2	2	1	1		1	1	2	1	1	2	2	2		1	1	3	1	2	2	2	1		3	2	2	2	2	1
Pamela	LE	I agree to participate	Female	69	Person with a lived experience of suicide		1	1	2	1	1	1	1	2	1	2	2		1	1	1	1	1		1	1	1	2	2	1	2	2		1	1	2	1	2	1	1	2		1	2	2	1	2	1
Tracey	LE NEW	I agree to participate	Female	55	Person with a lived experience of suicide		1	2	2	2	2	2	2	2	2	2	2		2	2	1	2	2		1	1	2	2	2	2	2	2		1	1	2	2	2	1	2	2		2	2	2	2	2	2
Stephen	LE NEW	I agree to participate	Male	64	Person with a lived experience of suicide		1	1	2	2	1	1	2	3	3	3	2		1	2	1	2	2		1	3	1	1	2	1	2	2		1	1	3	1	5	1	1	2		1	1	1	2	1	1
Elinor	LE	I agree to participate	Female	41	Person with a lived experience of suicide		1	1	1	1	1	1	1	1	1	1	1		1	1	1	1	1		1	1	1	1	1	1	1	1		1	1	1	1	1	1	1	1		2	1	1	1	1	1
Stephen	RES	I agree to participate	Male	54	Person with a lived experience of suicide		1	1	1	1	1	1	1	1	1	1	1		1	1	1	1	1		1	1	1	1	1	1	2	1		1	2	2	1	2	2	1	1		1	1	1	1	1	1
Larissa	RES NEW	I agree to participate	Female	52	Person with a lived experience of suicide		1	2	1	2	2	2	1	3	1	3	1		1	2	2	1	1		3	3	2	2	2	1	3	2		1	2	2	2	2	2	2	2		5	1	1	1	3	1
Linda	RES NEW	I agree to participate	Female	34	Person with a lived experience of suicide		1	1	2	3	1	3	1	1	3	2	2		1	1	1	2	1		1	2	1	1	2	1	2	3		1	3	3	2	2	2	1	1		2	1	1	2	2	1
Darcy	LE NEw	I agree to participate	Male	33	Person with a lived experience of suicide		2	2	3	2	2	2	1	1	1	1	1		2	2	2	2	2		2	2	2	2	2	2	2	2		3	2	2	3	1	2	2	1		3	2	2	2	3	2
Georgia	LE NEW	I agree to participate	Female	19	Person with a lived experience of suicide		2	2	1	1	1	1	1	1	1	1	2		2	1	3	2	1		4	3	1	1	2	1	1	3		1	1	1	1	2	1	1	3		4	1	1	1	2	1
Angela	LE NEW	I agree to participate	Female	52	Person with a lived experience of suicide		1	1	3	2	3	2	1	2	4	3	2		2	2	1	4	1		2	1	2	1	1	3	3	2		1	2	2	3	2	1	1	3		4	2	2	3	2	1
Tracey	UNSURE	I agree to participate	Female	56	Person with a lived experience of suicide		1	1	3	1	1	2	1	1	1	2	1		2	2	1	1	1		1	1	1	2	2	1	2	2		2	1	1	2	1	1	1	1		2	2	1	2	1	1
Peter	LE NEW	I agree to participate	Male	62	Person with a lived experience of suicide		2	3	2	3	2	2	1	2	2	3	2		2	2	3	2	2		1	2	1	2	2	2	2	2		2	3	2	2	2	2	2	2		3	2	2	2	2	1
Fiona	LE NEW	I agree to participate	Female	52	Person with a lived experience of suicide		1	1	2	1	2	2	1	2	1	2	2		2	2	2	1	1		1	1	2	2	1	2	1	2		1	1	1	2	2	2	1	2		1	1	1	2	2	1
Mandy	LE NEW	I agree to participate	Female	66	Person with a lived experience of suicide		3	1	2	1	3	1	1	1	2	2	1		2	2	3	2	1		4	3	2	1	2	3	2	3		3	2	3	2	3	1	1	3		4	2	4	2	3	1
Lisa	LE NEW	I agree to participate	Female	50	Person with a lived experience of suicide		2	1	2	2	2	2	2	2	2	2	2		2	2	2	2	2		2	2	2	2	2	2	2	2		2	2	2	2	2	2	2	2		2	2	2	2	2	2
Sharon	RES NEW	I agree to participate	Female	59	Person with a lived experience of suicide		1	1	1	1	1	1	1	1	1	1	1		2	2	2	2	2		1	2	2	1	2	1	2	2		1	1	2	2	2	2	1	2		2	1	1	2	1	1
Bridget	LE NEW	I agree to participate	Female	58	Person with a lived experience of suicide		1	1	1	1	1	1	1	1	1	2	1		1	1	1	1	2		1	2	2	1	1	1	1	1		1	1	2	1	2	1	1	1		1	1	1	1	1	1
Suzie	LE NEW	I agree to participate	Other	49	Person with a lived experience of suicide		1	1	1	1	1	1	1	1	1	1	1		1	1	1	1	1		1	1	1	1	1	1	1	1		1	1	2	1	3	1	1	1		1	1	1	2	1	1
						TOTAL	44	44	44	44	44	44	44	44	44	44	44	0	44	44	44	44	44	0	44	44	44	44	44	44	44	44	0	44	44	44	44	44	44	44	44	0	44	44	44	44	44	44	0
						Essential	34	33	24	28	28	26	35	29	23	18	26	0	27	23	27	29	32	0	33	24	27	26	21	28	14	14	0	33	22	13	25	11	28	34	25	0	17	27	25	16	20	34	0
						Important	7	9	14	13	13	15	8	10	14	17	14	0	16	19	12	10	9	0	7	10	17	18	21	13	22	26	0	9	16	20	15	24	16	10	16	0	14	17	15	22	17	9	0
						Don't know/Depends	3	2	6	3	3	2	1	5	6	8	3	0	1	2	5	4	3	0	2	9	0	0	2	3	8	4	0	2	6	11	4	5	0	0	3	0	9	0	3	5	7	1	0
						Unimportant	0	0	0	0	0	1	0	0	1	1	1	0	0	0	0	1	0	0	2	1	0	0	0	0	0	0	0	0	0	0	0	3	0	0	0	0	3	0	1	1	0	0	0
						Should not be included	0	0	0	0	0	0	0	0	0	0	0	0	0	0	0	0	0	0	0	0	0	0	0	0	0	0	0	0	0	0	0	1	0	0	0	0	1	0	0	0	0	0	0
						Essential + Important	41	42	38	41	41	41	43	39	37	35	40	0	43	42	39	39	41	0	40	34	44	44	42	41	36	40	0	42	38	33	40	35	44	44	41	0	31	44	40	38	37	43	0
						Essential + Important %	93.1818	95.4545	86.3636	93.1818	93.1818	93.1818	97.7273	88.6364	84.0909	79.5455	90.9091	#DIV/0!	97.7273	95.4545	88.6364	88.6364	93.1818	#DIV/0!	90.9091	77.2727	100	100	95.4545	93.1818	81.8182	90.9091	#DIV/0!	95.4545	86.3636	75	90.9091	79.5455	100	100	93.1818	#DIV/0!	70.4545	100	90.9091	86.3636	84.0909	97.7273	#DIV/0!
						Values	93.1818	95.4545	86.3636	93.1818	93.1818	93.1818	97.7273	88.6364	84.0909	79.5455	90.9091	#DIV/0!	97.7273	95.4545	88.6364	88.6364	93.1818	#DIV/0!	90.9091	77.2727	100	100	95.4545	93.1818	81.8182	90.9091	#DIV/0!	95.4545	86.3636	75	90.9091	79.5455	100	100	93.1818	#DIV/0!	70.4545	100	90.9091	86.3636	84.0909	97.7273	#DIV/0!
RecipientFirstName	ExternalReference	Q4	Q7	Q8	Q9	Q10	Q12_1	Q12_2	Q12_3	Q12_4	Q12_5	Q12_6	Q12_7	Q12_8	Q12_9	Q12_10	Q12_11		Q15_1	Q15_2	Q15_3	Q15_4	Q15_5		Q18_1	Q18_2	Q18_3	Q18_4	Q18_5	Q18_6	Q18_7	Q18_8		Q21_1	Q21_2	Q21_3	Q21_4	Q21_5	Q21_6	Q21_7	Q21_8		Q24_1	Q24_2	Q24_3	Q24_4	Q24_5	Q24_6
Recipient First Name	External Data Reference	I have read the above consent information and:	Your gender:	Your age (in years):	Which best describes your area of expertise?	Do you self-identify as a researcher with a lived experience of suicide?	Research institutions should: - 1. Commit to involve LE researchers in the research process.	Research institutions should: - 2. Establish LE advisory committee/s.	Research institutions should: - 3. Embed co-production in the organisationâ€™s culture, from the leadership team down.	Research institutions should: - 4. Have designated LE leadership positions within research organisations.	Research institutions should: - 5. Develop a policy on LE researcher involvement in research, defining possible roles LE researchers may play, and their level of involvement.	Research institutions should: - 6. Embed involvement of LE researchers in all stages of the research cycle and processes, i.e., deciding what and how to research, doing research, communicating research results, and what next steps might be expected in the research project	Research institutions should: - 7. Build capacity of all researchers, including LE, through training, mentoring and support.	Research institutions should: - 8. Plan budget strategies and allocate funds to support, implement and acknowledge LE researchersâ€™ involvement.	Research institutions should: - 9. Ensure that LE researcher(s) have a clear pathway to professional development.	Research institutions should: - 10. Ensure LE researchers are included for supervision of post graduate research students, if feasible.	Research institutions should: - 11. Provide LE researchers with opportunities to network with other LE researchers.		Academic researchers should: - 12. Possess the knowledge and understanding of what co-production is and all stages of co-production approach: co-planning, co-design, co-implementation, and co-evaluation.	Academic researchers should: - 13. In collaboration with LE researchers recognise what is and what in not co-production.	Academic researchers should: - 14. Embed co-production from the outset of the research project.	Academic researchers should: - 15. Advocate for policy change towards embedding LE collaboration and co-production within universities and funding bodies.	Academic researchers should: - 16. Seek out training, support, and mentoring from lived experience organisations in relation to co-production in research.		Academic researchers should: - 17. Invest time building relationships and developing networks with LE researchers and LE organisations, e.g., to allow for sharing of knowledge between LE organisations and research environments.	Academic researchers should: - 18. Explore the local community and identify local LE groups.	Academic researchers should: - 19. Acknowledge when approaching people with LE or LE organisations, that not all wish to become involved in research.	Academic researchers should: - 20. Showcase research projects where LE involvement has made a demonstrable impact.	Academic researchers should: - 21. Keep a record of LE people with relevant experience and expertise.	Academic researchers should: - 22. Clearly communicate why and how LE researchers can contribute to research, as this may not be immediately understood.	Academic researchers should: - 23. Remain in contact with past academic and LE researchers who have successfully completed a collaborative project.	Academic researchers should: - 24. Support information provision regarding LE focused research, knowledge, and opportunities, e.g., via newsletters.		Academic researchers should: - 25. Recognize the lived experience (whether bereavement, suicide attempt, suicidal ideation, caring for a suicidal person), abilities and cultural backgrounds required for specific research projects will vary depending on the focus and topic	Academic researchers should: - 26. Involve more than one LE researcher in a research project.	Academic researchers should: - 27. Involve different LE researcher(s) at different stages of the research process and co-production, depending on the needs.	Academic researchers should: - 28. Ensure selection and inclusion criteria of LE researchers are equitable, skill- and merit- based and related to project topic	Academic researchers should: - 29. Engage LE researchers not linked to the established LE organisations to ensure greater diversity.	Academic researchers should: - 30. Use the full range of available networks to involve LE researchers from the so-called â€˜hard to reachâ€™ groups, who may not otherwise be involved, e.g., due to socio-economic, cultural or circumstantial disadvantage.	Academic researchers should: - 31. Ensure that they get a diversity of relevant LE views and perspectives.	Academic researchers should: - 32. Recognise LE researchers can wear â€˜several hatsâ€™ due to their professional background, unique skills, and their contributions to research may be broad.		Academic researchers should: - 33. Document their own assumptions about LE research engagement, what they want from the process, and what their boundaries may be of what is and is not flexible	Academic researchers should: - 34. Ensure roles and responsibilities of academic and LE researchers are initially clearly defined and agreed as far as possible, with the note that this may evolve over the course of the project.	Academic researchers should: - 35. Clearly communicate the realities of funding with LE researchers, such as potential for a project not being funded.	Academic researchers should: - 36. Align research priorities, method choices, and approaches of academic and LE researchers.	Academic researchers should: - 37. Negotiate the different or competing priorities, needs, agendas, and outcomes of academic and LE researchers	Academic researchers should: - 38. Ensure that timelines, boundaries and confidentiality requirements are known and understood by academic and LE researchers.
Rachael	RES	I agree to participate	Female	32	Suicide researcher	No	1	1	1	1	1	1	1	2	1	1	1		1	2	2	2	2		2	2	1	2	2	1	3	2		2	3	2	1	3	2	2	1		2	2	2	2	2	1
Lauren	RES	I agree to participate	Female	36	Suicide researcher	Yes	2	2	3	3	1	2	1	1	2	3	1		2	2	2	1	3		2	3	2	1	1	2	3	1		2	1	3	2	3	2	1	2		3	1	1	2	2	1
Kerri	RES	I agree to participate	Female	66	Suicide researcher	Yes	1	2	2	1	1	1	1	2	2	1	1		2	2	2	1	2		2	1	2	2	1	1	2	1		2	3	3	2	1	2	2	2		2	3	2	3	3	3
Demee	RES	I agree to participate	Female	30	Suicide researcher	Yes	2	2	2	1	2	3	1	1	1	3	3		2	2	2	1	1		2	3	1	2	3	2	3	3		1	2	3	2	3	2	2	2		2	1	1	3	2	1
Stuart	RES	I agree to participate	Male	34	Suicide researcher	Yes	1	2	1	1	1	2	1	1	1	1	1		1	1	1	1	1		1	1	1	1	1	1	1	1		1	1	1	1	1	1	1	1		1	1	1	1	1	1
Lil	RES	I agree to participate	Female	55	Suicide researcher	No	1	1	2	3	1	2	1	1	2	3	2		2	2	2	2	2		1	2	1	2	2	2	3	3		2	3	3	1	3	2	2	2		2	1	1	2	1	1
Marianne	RES	I agree to participate	Female	51	Suicide researcher	No	1	1	1	1	1	1	1	1	3	3	3		2	2	1	1	3		2	3	3	2	3	1	1	2		1	3	3	3	3	2	1	2		3	2	2	2	2	1
Bushra	RES	I agree to participate	Female	36	Suicide researcher	No	1	1	2	3	2	2	2	3	3	3	2		1	1	1	1	1		2	2	1	1	2	1	2	2		2	1	1	1	1	2	2	2		2	1	1	1	1	1
Phil	RES	I agree to participate	Male	46	Suicide researcher	Yes	3	3	3	2	1	3	3	2	3	3	3		3	2	3	2	3		2	3	2	3	3	3	3	3		1	2	3	2	2	4	1	2		3	2	2	1	1	1
Lennart	RES	I agree to participate	Male	49	Suicide researcher	No	1	2	1	2	1	1	1	1	1	2	2		2	3	2	2	3		2	2	2	2	2	1	2	2		2	3	3	2	3	3	2	2		3	1	3	2	2	1
Laura	RES	I agree to participate	Female	38	Suicide researcher	Yes	2	3	2	1	2	2	1	1	1	2	2		2	3	3	2	2		2	1	2	1	1	1	1	1		1	3	3	1	1	1	1	1		2	2	1	1	2	2
Carl	RES NEW	I agree to participate	Male	43	Suicide researcher	Yes	1	1	3	3	2	2	1	2	3	2	2		2	2	2	3	2		3	3	1	2	2	2	3	4		2	2	3	1	3	2	2	1		2	1	1	2	2	1
Laura	RES NEW	I agree to participate	Female	30	Suicide researcher	No	1	2	1	1	2	1	2	1	1	2	1		1	1	1	1	1		1	1	1	2	2	1	1	1		1	2	3	2	1	1	1	1		1	1	1	1	1	1
Ruth	RES NEW	I agree to participate	Female	43	Suicide researcher	Yes	1	1	1	2	1	1	1	2	2	2	2		1	1	1	2	2		2	2	1	1	2	1	3	3		2	2	3	2	2	1	1	1		2	1	1	1	2	1
Marianne	RES NEW	I agree to participate	Female	48	Suicide researcher	Yes	1	1	1	1	1	2	1	1	1	3	1		1	1	2	3	1		1	3	1	2	2	1	2	1		1	2	1	1	2	1	1	1		2	1	2	3	2	1
Jane	RES	I agree to participate	Female	68	Suicide researcher	No	1	1	1	1	1	1	1	1	1	2	1		1	1	1	1	1		1	1	1	2	3	2	3	2		2	2	2	3	1	2	2	2		2	1	1	2	2	1
Darren	RES	I agree to participate	Male	50	Suicide researcher	No	1	1	1	1	1	2	2	1	2	3	2		1	1	1	2	2		1	2	2	2	2	3	2	2		2	3	2	2	4	2	1	1		2	1	1	2	2	1
Elizabeth	RES NEW	I agree to participate	Female	42	Suicide researcher	Yes	2	2	2	3	3	2	2	2	2	3	3		2	2	2	3	3		2	2	1	1	4	1	3	1		2	3	3	2	3	1	1	2		2	2	1	3	1	1
Romany	RES NEW	I agree to participate	Non-binary or gender diverse	28	Suicide researcher	No	1	1	1	2	2	1	1	1	1	1	1		1	1	1	1	1		1	1	1	1	1	1	1	1		1	1	1	1	1	1	1	1		1	1	1	1	1	1
Tiffany	RES NEW	I agree to participate	Female	38	Suicide researcher	No	3	2	3	3	3	3	2	2	2	3	2		2	2	3	3	3		2	3	1	1	2	1	2	1		1	2	3	2	3	2	2	2		1	1	1	1	1	1
Gauri	RES NEW	I agree to participate	Female	31	Suicide researcher	No	2	3	2	2	3	3	3	3	2	3	3		3	3	3	2	2		2	3	2	3	2	1	1	1		2	3	3	2	3	4	2	2		3	3	2	2	1	2
Alison	RES	I agree to participate	Female	48	Suicide researcher	Yes	2	1	1	1	1	2	1	1	1	2	1		1	2	1	1	1		1	3	1	1	1	1	2	2		1	3	3	3	3	2	2	1		1	1	1	2	3	1
Kylie	RES NEW	I agree to participate	Female	46	Suicide researcher	No	1	1	1	1	1	2	1	1	3	3	2		1	1	2	2	2		2	2	1	1	1	1	2	3		1	3	3	2	3	3	1	1		3	1	1	2	1	1
Alice	RES NEW	I agree to participate	Female	24	Suicide researcher	Yes	1	2	2	2	1	2	1	2	1	2	1		2	1	1	1	1		1	2	1	1	1	1	1	2		1	1	1	1	2	2	1	1		1	1	1	1	1	1
Elissa	RES NEW	I agree to participate	Female	39	Suicide researcher	No	2	2	2	2	2	2	1	2	2	2	2		1	2	2	1	1		1	1	1	1	2	2	2	1		1	3	3	4	4	2	3	2		1	2	1	2	1	1
Bruce	LE NEW	I agree to participate	Male	68	Suicide researcher	Yes	2	2	1	1	2	1	1	1	1	1	1		2	2	1	1	1		1	2	2	1	2	2	2	2		2	2	3	1	2	2	2	1		2	2	2	2	2	1
Sadhvi	RES NEW	I agree to participate	Female	30	Suicide researcher	Yes	1	1	1	1	1	2	1	1	1	2	1		1	1	1	1	1		1	2	1	1	1	1	1	1		1	1	1	1	2	2	1	1		1	1	1	2	1	1
Kate	RES NEW	I agree to participate	Female	36	Suicide researcher	No	1	1	1	2	2	3	2	1	1	1	1		1	1	1	1	2		2	3	1	1	1	1	1	2		1	3	3	2	3	2	2	2		2	1	1	3	3	1
Dianne	RES NEW	I agree to participate	Female	58	Suicide researcher	No	2	2	3	5	2	3	1	2	3	3	4		2	2	3	3	3		2	3	1	3	2	1	3	5		1	3	2	1	2	2	2	1		5	1	1	3	3	1
						TOTAL	29	29	29	29	29	29	29	29	29	29	29	0	29	29	29	29	29	0	29	29	29	29	29	29	29	29	0	29	29	29	29	29	29	29	29	0	29	29	29	29	29	29	0
						Essential	18	14	15	14	16	9	21	17	14	6	13	0	14	12	13	15	12	0	12	7	20	15	10	20	9	12	0	16	6	6	12	7	7	14	15	0	8	20	21	9	13	26	0
						Important	9	12	9	8	10	14	6	10	9	10	10	0	13	14	11	9	10	0	16	11	8	11	14	7	10	10	0	13	9	4	13	7	18	14	14	0	14	7	7	14	12	2	0
						Don't know/Depends	2	3	5	6	3	6	2	2	6	13	5	0	2	3	5	5	7	0	1	11	1	3	4	2	10	5	0	0	14	19	3	13	2	1	0	0	6	2	1	6	4	1	0
						Unimportant	0	0	0	0	0	0	0	0	0	0	1	0	0	0	0	0	0	0	0	0	0	0	1	0	0	1	0	0	0	0	1	2	2	0	0	0	0	0	0	0	0	0	0
						Should not be included	0	0	0	1	0	0	0	0	0	0	0	0	0	0	0	0	0	0	0	0	0	0	0	0	0	1	0	0	0	0	0	0	0	0	0	0	1	0	0	0	0	0	0
						Essential + Important	27	26	24	22	26	23	27	27	23	16	23	0	27	26	24	24	22	0	28	18	28	26	24	27	19	22	0	29	15	10	25	14	25	28	29	0	22	27	28	23	25	28	0
						Essential + Important %	93.1034	89.6552	82.7586	75.8621	89.6552	79.3103	93.1034	93.1034	79.3103	55.1724	79.3103	#DIV/0!	93.1034	89.6552	82.7586	82.7586	75.8621	#DIV/0!	96.5517	62.069	96.5517	89.6552	82.7586	93.1034	65.5172	75.8621	#DIV/0!	100	51.7241	34.4828	86.2069	48.2759	86.2069	96.5517	100	#DIV/0!	75.8621	93.1034	96.5517	79.3103	86.2069	96.5517	#DIV/0!
						Values	93.1034	89.6552	82.7586	75.8621	89.6552	79.3103	93.1034	93.1034	79.3103	55.1724	79.3103	#DIV/0!	93.1034	89.6552	82.7586	82.7586	75.8621	#DIV/0!	96.5517	62.069	96.5517	89.6552	82.7586	93.1034	65.5172	75.8621	#DIV/0!	100	51.7241	34.4828	86.2069	48.2759	86.2069	96.5517	100	#DIV/0!	75.8621	93.1034	96.5517	79.3103	86.2069	96.5517	#DIV/0!
[truncated: 87 more columns]

## Sheet: Delphi ratings 
Appendix 2. The endorsement ratings for each statement across the survey rounds
Section and Item text	Lived Experience Panel	Researcher Panel	Decision		Lived Experience Panel	Researcher Panel	Decision		Lived Experience Panel	Researcher Panel	Decision	Research institutions should: - 4. Have designated LE leadership positions within research organisations.
	Round 1	Round 1			Round 2	Round 2			Round 3	Round 3
* Statements based on participants’ feedback, which were added to the proposed guidelines after the first round of the Delphi survey
Research Institutions												Research institutions should: - 11. Provide LE researchers with opportunities to network with other LE researchers.
Research institutions should: - 1. Commit to involve LE researchers in the research process.	93.2	93.1	endorsed									Research institutions should: - 10. Ensure LE researchers are included for supervision of post graduate research students, if feasible.
Research institutions should: - 2. Establish LE advisory committee/s.	95.5	89.7	endorsed									*Both academic and LE researchers should: - *5. Should acknowledge that there may be research designs (e.g., ecological studies) where complete co-production may not be possible.
Research institutions should: - 3. Embed co-production in the organisationâ€™s culture, from the leadership team down.	86.4	82.8	endorsed									Academic researchers should: - 18. Explore the local community and identify local LE groups.
Research institutions should: - 4. Have designated LE leadership positions within research organisations.	93.2	75.9	re-rate		84.8485	79.3103	rejected					Academic researchers should: - 23. Remain in contact with past academic and LE researchers who have successfully completed a collaborative project.
Research institutions should: - 5. Develop a policy on LE researcher involvement in research, defining possible roles LE researchers may play, and their level of involvement.	93.2	89.7	endorsed									Academic researchers should: - 24. Support information provision regarding LE focused research, knowledge, and opportunities, e.g., via newsletters.
Research institutions should: - 6. Embed involvement of LE researchers in all stages of the research cycle and processes, i.e., deciding what and how to research, doing research, communicating research results, and what next steps might be expected in the research project	93.2	79.3	re-rate		93.9394	86.2069	endorsed					Academic researchers should: - 26. Involve more than one LE researcher in a research project.
Research institutions should: - 7. Build capacity of all researchers, including LE, through training, mentoring and support.	97.7	93.1	endorsed									Academic researchers should: - 27. Involve different LE researcher(s) at different stages of the research process and co-production, depending on the needs.
Research institutions should: - 8. Plan budget strategies and allocate funds to support, implement and acknowledge LE researchersâ€™ involvement.	88.6	93.1	endorsed									Academic researchers should: - 29. Engage LE researchers not linked to the established LE organisations to ensure greater diversity.
Research institutions should: - 9. Ensure that LE researcher(s) have a clear pathway to professional development.	84.1	79.3	re-rate		87.8788	89.6552	endorsed					Academic researchers should: - *6. Should involve and consult local LE organisations to be sensitive to local issues and challenges regarding suicide and suicide prevention.
Research institutions should: - 10. Ensure LE researchers are included for supervision of post graduate research students, if feasible.	79.5	55.2	rejected									Academic researchers should: - 33. Document their own assumptions about LE research engagement, what they want from the process, and what their boundaries may be of what is and is not flexible
Research institutions should: - 11. Provide LE researchers with opportunities to network with other LE researchers.	90.9	79.3	re-rate		93.9394	79.3103	rejected					Academic researchers should: - 36. Align research priorities, method choices, and approaches of academic and LE researchers.
*Research institutions should: - *1. Build in the time required to co-produce properly and to educate funders of research that this is an integral part of the research process.					93.9394	89.6552	endorsed					Academic researchers should: - 40. Contact their organisation or university to see if they have any funding for LE researcher(s) involvement, prior to the grant application being accepted.
*Research institutions should: - *2. Ensure that ethics committees are informed of and familiar with co-production in suicide prevention research.					87.8788	93.1034	endorsed					Academic researchers should: - 41. Where applicable with larger institutions, communicate with Finance and Human Resources departments about intention to involve or employ LE researcher(s) in a research project.
*Research institutions should: - *3. Provide appropriate training/support opportunities so that LE researchers feel comfortable taking leadership positions within a research team.					93.9394	100	endorsed					Academic researchers should: - 95. Ensure LE researcher(s) are supported by including several people with LE in the research team and providing peer support workers/ mentors if required.
Collaboration and Co-production												LE researchers should: - 96. Be ready or in recovery to engage in the research process.
Academic researchers should: - 12. Possess the knowledge and understanding of what co-production is and all stages of co-production approach: co-planning, co-design, co-implementation, and co-evaluation.	97.7	93.1	endorsed									LE researchers should: - *11. Have access to Employee Assistance Program services as a service provider of their choice.
Academic researchers should: - 13. In collaboration with LE researchers recognise what is and what in not co-production.	95.5	89.7	endorsed									Both Academic and LE researchers should: - 101. Be transparent regarding multiple roles, e.g., an academic researcher with LE or a LE researcher involved in advocacy work.
Academic researchers should: - 14. Embed co-production from the outset of the research project.	88.6	82.8	endorsed									Academic researchers should: - 104. Ensure research findings are available to public contributors, e.g., publish in open access journals or make the findings available on a website.
Academic researchers should: - 15. Advocate for policy change towards embedding LE collaboration and co-production within universities and funding bodies.	88.6	82.8	endorsed
Academic researchers should: - 16. Seek out training, support, and mentoring from lived experience organisations in relation to co-production in research.	93.2	75.9	re-rate		93.9394	86.2069	endorsed
*Both academic and LE researchers should: - *4. Support building wider knowledge of what LE researchers can bring to a research project among proposed participants of projects, e.g., offering a choice of an interview by LE researcher or a non-LE researcher working on the project.					81.8182	86.2069	endorsed
*Both academic and LE researchers should: - *5. Should acknowledge that there may be research designs (e.g., ecological studies) where complete co-production may not be possible.					69.697	72.4138	rejected
Developing Collaborative Networks
Academic researchers should: - 17. Invest time building relationships and developing networks with LE researchers and LE organisations, e.g., to allow for sharing of knowledge between LE organisations and research environments.	90.9	96.6	endorsed
Academic researchers should: - 18. Explore the local community and identify local LE groups.	77.3	62.1	rejected
Academic researchers should: - 19. Acknowledge when approaching people with LE or LE organisations, that not all wish to become involved in research.	100	96.6	endorsed
Academic researchers should: - 20. Showcase research projects where LE involvement has made a demonstrable impact.	100	89.7	endorsed
Academic researchers should: - 21. Keep a record of LE people with relevant experience and expertise.	95.5	82.8	endorsed
Academic researchers should: - 22. Clearly communicate why and how LE researchers can contribute to research, as this may not be immediately understood.	93.2	93.1	endorsed
Academic researchers should: - 23. Remain in contact with past academic and LE researchers who have successfully completed a collaborative project.	81.8	65.5	re-rate		72.7273	34.4828	rejected
Academic researchers should: - 24. Support information provision regarding LE focused research, knowledge, and opportunities, e.g., via newsletters.	90.9	75.9	re-rate		100	72.4138	rejected
Representativeness and Diversity
Academic researchers should: - 25. Recognize the lived experience (whether bereavement, suicide attempt, suicidal ideation, caring for a suicidal person), abilities and cultural backgrounds required for specific research projects will vary depending on the focus and topic	95.5	100	endorsed
Academic researchers should: - 26. Involve more than one LE researcher in a research project.	86.4	51.7	re-rate		90.9091	31.0345	rejected
Academic researchers should: - 27. Involve different LE researcher(s) at different stages of the research process and co-production, depending on the needs.	75	34.5	rejected
Academic researchers should: - 28. Ensure selection and inclusion criteria of LE researchers are equitable, skill- and merit- based and related to project topic	90.9	86.2	endorsed
Academic researchers should: - 29. Engage LE researchers not linked to the established LE organisations to ensure greater diversity.	79.5	48.3	rejected
Academic researchers should: - 30. Use the full range of available networks to involve LE researchers from the so-called â€˜hard to reachâ€™ groups, who may not otherwise be involved, e.g., due to socio-economic, cultural or circumstantial disadvantage.	100	86.2	endorsed
Academic researchers should: - 31. Ensure that they get a diversity of relevant LE views and perspectives.	100	96.6	endorsed
Academic researchers should: - 32. Recognise LE researchers can wear 'several hatsâ€' due to their professional background, unique skills, and their contributions to research may be broad.	93.2	100	endorsed
*Academic researchers should: - *6. Should involve and consult local LE organisations to be sensitive to local issues and challenges regarding suicide and suicide prevention.					93.9394	68.9655	re-rate		90	65.5172	rejected
Managing Expectations
Academic researchers should: - 33. Document their own assumptions about LE research engagement, what they want from the process, and what their boundaries may be of what is and is not flexible	70.5	75.9	re-rate		81.8182	75.8621	rejected
Academic researchers should: - 34. Ensure roles and responsibilities of academic and LE researchers are initially clearly defined and agreed as far as possible, with the note that this may evolve over the course of the project.	100	93.1	endorsed
Academic researchers should: - 35. Clearly communicate the realities of funding with LE researchers, such as potential for a project not being funded.	90.9	96.6	endorsed
Academic researchers should: - 36. Align research priorities, method choices, and approaches of academic and LE researchers.	86.4	79.3	re-rate		90.9091	79.3103	rejected
Academic researchers should: - 37. Negotiate the different or competing priorities, needs, agendas, and outcomes of academic and LE researchers	84.1	86.2	endorsed
Academic researchers should: - 38. Ensure that timelines, boundaries and confidentiality requirements are known and understood by academic and LE researchers.	97.7	96.6	endorsed
Time, Budgeting and Other resources
Academic researchers should: - 39. Be aware of the financial and time costs of conducting genuine LE research involvement and factor these into the budget and timeframe of the project in advance.	95.5	100	1
Academic researchers should: - 40. Contact their organisation or university to see if they have any funding for LE researcher(s) involvement, prior to the grant application being accepted.	86.4	69	re-rate		84.8485	55.1724	rejected
Academic researchers should: - 41. Where applicable with larger institutions, communicate with Finance and Human Resources departments about intention to involve or employ LE researcher(s) in a research project.	75	72.4	re-rate		81.8182	58.6207	rejected
Academic researchers should: - 42. Ensure office and educational infrastructure/ practical supports are accessible to LE researchers.	86.4	82.8	1
Academic researchers should: - 43. Budget for the education and training of co-production methodologies by appropriate facilitators with LE coproduction experience	90.9	65.5	re-rate		87.8788	82.7586	endorsed
Academic researchers should: - 44. Promptly reimburse LE researchers for any expenses incurred through their involvement in research in line with the funding or any contractual agreements, such as travel, training, conference attendance.	97.7	96.6	1
Academic researchers should: - 45. Ensure that the method and structure of payment is appropriate to the level and type of LE researcher's involvement.	97.7	96.6	1
Training
46. Both LE and academic researchers should be trained in principles and philosophy of co-production.	81.8	89.7	endorsed
47. Training for academic and LE researchers should be delivered collaboratively.	81.8	75.9	re-rate		90.9091	82.7586	endorsed
LE researchers should: - 48. Be provided with sufficient training and support opportunities for appropriate skill development to perform for their role.	97.7	86.2	endorsed
LE researchers should: - 49. Receive training and support on how to effectively engage with research, e.g., training on a topic area and process of research.	88.6	79.3	re-rate		93.9394	86.2069	endorsed
LE researchers should: - 50. Receive specific training in the language and terminology used in research.	88.6	72.4	re-rate		90.9091	79.3103	rejected
LE researchers should: - 51. Receive information and support regarding questions about ethics, privacy and confidentiality in research.	100	100	endorsed
Academic researchers should: - 52. Learn from academic mentors and colleagues experienced in co-production.	81.8	93.1	endorsed
Academic researchers should: - 53. Receive training in research language (e.g., no jargon or acronyms) that is safe and understandable for LE researchers.	95.5	79.3	re-rate		96.9697	79.3103	rejected
Academic researchers should: - 54. Receive training in safe and appropriate language around suicide.	97.7	93.1	endorsed
Academic researchers should: - 55. Receive training in mental health literacy, if it is relevant to the type of the research they do (e.g., qualitative data collection).	93.2	82.8	endorsed
Academic researchers should: - 56. Receive training in trauma-informed practice, if it is relevant to the type of research they do (e.g., qualitative data collection).	93.2	82.8	endorsed
Academic researchers should: - 57. Seek insight into the lived experience of mental health issues through exposure via attending community centres, psychiatric in-patient wards or attending lived experience presentations, if it is relevant to the type of research they do (e.g., qualitative data collection).	86.4	51.7	re-rate		93.9394	58.6207	rejected
*LE researchers should: - *7. Bring their unique LE perspectives without being completely 'made' into researchers as this may potentially limit their creativity, e.g., when they become constrained by research language.					84.8485	72.4138	re-rate		76.6667	65.5172	rejected
Language
Academic and LE researchers should agree on terms/language relevant to the research project.	88.6	89.7	endorsed
Academic researchers should: - 59. Ensure that language used is accessible, safe, and understandable to academic and LE researchers.	97.7	100	endorsed
Academic researchers should: - 60. Use language/terms LE researcher is comfortable with, i.e., person with lived experience, consumer, survivor, client.	93.2	96.6	endorsed
Academic researchers should: - 61. Present research data in an understandable way.	100	100	endorsed
Communication and Shared Decision Making
Academic researchers should: - 62. Ensure all forms of communication, e.g., in person and online, are appropriate and accessible for academic and LE researchers.	93.2	93.1	endorsed
Academic researchers should: - 63. Ensure all individuals are accessible to each other, e.g., sharing everyone's email and contact details.	59.1	51.7	rejected
Academic researchers should: - 64. Ensure everyone involved in the research project has appropriate information and support to feel confident in decision making.	100	96.6	endorsed
Academic researchers should: - 65. Work out collaboratively at the beginning of the project the process for and the frequency of regular check ins regarding how everyone is feeling about shared decision making.	93.2	93.1	endorsed
Academic researchers should: - 66. Communicate clearly and regularly with LE researcher(s), particularly if not in â€œregularâ€ workplace attendance	95.5	96.6	endorsed
Academic researchers should: - 67. Provide regular email updates to all members of the research team, including LE researchers	90.9	82.8	endorsed
Academic researchers should: - 68. Be flexible in terms of meeting dates, times, location, and numbers.	84.1	89.7	endorsed
Academic researchers should: - 69. Hold meetings in a location where LE researcher(s) feel comfortable.	81.8	82.8	endorsed
Academic researchers should: - 70. Both academic and LE researchers should avoid a 'us against them' dynamic in the research team.	97.7	96.6	endorsed
Sharing Power
Academic researchers should: - 71. Collaboratively address the power differential between the academic and LE researchers at the outset of a research project.	86.4	86.2	endorsed
Academic researchers should: - 72. Acknowledge and value the knowledge and expertise a LE researcher can contribute.	97.7	100	endorsed
Academic researchers should: - 73. Recognise the voice of the lived experience researcher as equal to others in the design group or leading the study.	93.2	79.3	re-rate		87.8788	75.8621	rejected
Academic researchers should: - 74. Recognise that sharing power within co-production demands critical reflective practice, and consistent attention to fluctuating power relations.	90.9	100	endorsed
Academic researchers should: - 75. Consider an independent facilitator, rather than a researcher, to support the process of collaboration and ensure the person is suitable to everyone involved in the research.	61.4	37.9	rejected
Academic researchers should: - 76. Consider whether it is appropriate to change who chairs at different meetings or to share the role. Having research and LE co-chairs will be useful in reducing unequal power dynamics in groups.	77.3	72.4	re-rate		93.9394	68.9655	rejected
Academic researchers should: - 77. Understand and trust the choice of a LE researcher to be involved in a research project.	90.9	89.7	endorsed
Academic researchers should: - 78. Understand that exclusion of LE researcher(s) for fear of risk is devaluing.	88.6	82.8	endorsed
*LE researchers should: - *8. Recognise that the voice of the academic researcher is equal to others in the design group or leading the study.					93.9394	79.3103	re-rate		80	86.2069	endorsed
*LE researchers should: - *9. Acknowledge and value the knowledge and expertise an academic researcher can contribute, such as research design and research evidence-base.					96.9697	93.1034	endorsed
Deciding on the Research Question
Academic researchers should: - 79. Conceptualise and brainstorm research needs and questions and identify research gaps together with LE researchers.	93.2	79.3	re-rate		100	82.7586	endorsed
Academic researchers should: - 80. If the research questions have already been decided, researchers should be clear and open about other opportunities for input from LE researcher(s).	90.9	96.6	endorsed
Academic researchers should: - 81. Encourage LE researchers to approach academic researchers with an idea for a research topic.	95.5	89.7	endorsed
Academic researchers should: - 82. Consult with LE groups and organisations about their priorities for research.	93.2	79.3	re-rate		96.9697	79.3103	rejected
Academic researchers should: - 83. Understand that sometimes it is difficult for people with LE who are unfamiliar with research to identify research questions. It may help to first discuss ideas, problems to be solved that people with LE experience, before discussing how these might be turned into research questions.	90.9	93.1	endorsed
12. Conducting research
Academic researchers should: - 84. Consider the type of LE researcherâ€™s engagement appropriate in a particular project, a particular task within a project, and across different types of research activities.	84.1	96.6	endorsed
Academic researchers should: - 85. Include LE researcher(s) in discussions about recruitment as they can provide valuable insight into appropriate ways to reach vulnerable and/or minority groups.	84.1	89.7	endorsed
Academic researchers should: - 86. Ensure people with lived experience pilot research measures and processes before they are implemented in the research.	79.5	62.1	rejected
Academic researchers should: - 87. Invite LE researcher(s) to be involved in discussions about research findings as they may be able to provide an understanding of unexplained or unusual results	90.9	96.6	endorsed
Academic researchers should: - 88. Ensure that the LE engagement is appropriate by considering both the skills of the people offering the engagement opportunity (i.e., researchers) and skills of the LE being engaged.	97.7	86.2	endorsed
Academic researchers should: - 89. Make it desirable for LE researchers to participate in research, e.g., by emphasising the value of LE researchers to provide insider knowledge, expertise, and perspective that could change the way research is conducted.	97.7	96.6	endorsed
Support and Self-Care
Academic researchers should: - 90. Recognise that exposure to explicit LE stories can be distressing for them and/or contribute to their vicarious traumatisation.	95.5	93.1	endorsed
Academic researchers should: - 91. Have access to support and supervision to prevent/minimise their vicarious traumatisation.	97.7	93.1	endorsed
Academic researchers should: - 92. Openly discuss with LE researchers any risks resulting from the co-production process, e.g., a clear plan should be in place that describes how to respond to the emotional distress of team members.	97.7	96.6	endorsed
Academic researchers should: - 93. Provide adequate support for LE researchers on three levels: (a) emotional support (e.g., access to de-briefing, mentoring or peer support), (b) practical support (e.g., assistance with travel arrangements or managing out of pocket expenses), and (c) research support (e.g., training and supervision in research practices).	95.5	93.1	endorsed
Academic researchers should: - 94. Discuss openly the possibility of the LE researcher(s) becoming ill or unable to work and make clear arrangements in case of this happening.	75	89.7	re-rate		81.8182	82.7586	endorsed
Academic researchers should: - 95. Ensure LE researcher(s) are supported by including several people with LE in the research team and providing peer support workers/ mentors if required.	90.9	79.3	re-rate		78.7879	72.4138	rejected
LE researchers should: - 96. Be ready or in recovery to engage in the research process.	68.2	89.7	re-rate		78.7879	86.2069	rejected
LE researchers should: - 97. Prioritise their wellbeing and ensure appropriate self-care.	97.7	96.6	endorsed
LE researchers should: - 98. Have a self-care management plan in place in case they are triggered by talking about their LE.	88.6	100	endorsed
*Academic researchers should: - *10. Acknowledge that LE researchers can make a choice (i.e., dignity of risk) and autonomy in making the determination to contribute their expertise to research.					96.9697	93.1034	endorsed
*LE researchers should: - *11. Have access to Employee Assistance Program services as a service provider of their choice.					78.7879	75.8621	re-rate		86.6667	58.6207	rejected
Self-disclosure, Multiple Roles and Conflict of Interest
Both Academic and LE researchers should: - 99. Academic and LE researchers should agree on when and how much to disclose their LE, and how to set appropriate boundaries.	84.1	82.8	endorsed
Both Academic and LE researchers should: - 100. Declare any existing conflicts of interest.	95.5	96.6	endorsed
Both Academic and LE researchers should: - 101. Be transparent regarding multiple roles, e.g., an academic researcher with LE or a LE researcher involved in advocacy work.	93.2	72.4	re-rate		87.8788	65.5172	rejected
Acknowledgement
Academic researchers should: - 102. Acknowledge the contribution LE researchers made to the research when writing journal articles and reports	97.7	96.6	endorsed
Academic researchers should: - 103. Enable joint authorship and contribution to research publications.	84.1	89.7	endorsed
Academic researchers should: - 104. Ensure research findings are available to public contributors, e.g., publish in open access journals.	88.6	79.3	re-rate		90.9091	79.3103	rejected
Academic researchers should: - 105. Agree with LE researcher(s) on Intellectual Property and who will own any information or products that has been generated together.	97.7	89.7	endorsed
Monitoring and Evaluation
Academic researchers should: - 106. Build in monitoring and evaluation mechanisms at the outset of the research study to learn from experience and inform future actions in terms of LE researcher(s)â€™ contribution.	93.2	86.2	endorsed
Academic researchers should: - 107. Provide feedback on how a LE researcher has impacted on research, its progress, results, and outcomes.	95.5	82.8	endorsed
Academic researchers should: - 108. Ensure that publications stemming from projects report on the methods used to engage LE researcher(s), such as who was involved and how, and on the outcomes of involvement.	86.4	86.2	endorsed
Academic researchers should: - 109. Organise team meetings focused on reflective discussion about the research and co-production process.	84.1	86.2	endorsed
Academic researchers should: - 110. Find a way to mark the ending of a project and a way to enable LE and academic researchers to reflect upon their experience and the learning they have gained through their collaboration.	90.9	75.9	re-rate		96.9697	82.7586	endorsed
Dissemination and Implementation
Academic researchers should: - 111. In collaboration with LE researcher(s) plan dissemination strategy and opportunities for translating results and findings into policy and practice.	86.4	89.7	endorsed
Academic researchers should: - 112. Collaborate with LE researcher(s) to develop plain language summaries of research results and findings.	93.2	82.8	endorsed
Academic researchers should: - 113. Seek LE researcher(s) input into report writing, the development of policy recommendations and/or translation plans.	79.5	82.8	re-rate		84.8485	93.1034	endorsed
Academic researchers should: - 114. Invite LE researcher(s) to co-present at academic conferences, presentations, and media briefings.	86.4	82.8	endorsed
*Academic researchers should: - *12. Provide LE researchers opportunities to lead on some of the dissemination and implementation activities, e.g., preparing plain language summaries of the research findings.					93.9394	82.7586	endorsed

## Sheet: Comments
Q13	Q16	Q19	Q22	Q25	Q28	Q33	Q37	Q40	Q43	Q46	Q49	Q53	Q56	Q59	Q62	Q65
Do you have any comments on these statements? Is there anything you would like toadd to this section? Please write your ideas in the box below:	Do you have any comments on these statements? Is there anything you would like toadd to this section? Please write your ideas in the box below:	Do you have any comments on these statements? Is there anything you would like toadd to this section? Please write your ideas in the box below:	Do you have any comments on these statements? Is there anything you would like toadd to this section? Please write your ideas in the box below:	Do you have any comments on these statements? Is there anything you would like toadd to this section? Please write your ideas in the box below:	Do you have any comments on these statements? Is there anything you would like toadd to this section? Please write your ideas in the box below:	Do you have any comments on these statements? Is there anything you would like toadd to this section? Please write your ideas in the box below:	Do you have any comments on these statements? Is there anything you would like toadd to this section? Please write your ideas in the box below:	Do you have any comments on these statements? Is there anything you would like toadd to this section? Please write your ideas in the box below:	Do you have any comments on these statements? Is there anything you would like toadd to this section? Please write your ideas in the box below:	Do you have any comments on these statements? Is there anything you would like toadd to this section? Please write your ideas in the box below:	Do you have any comments on these statements? Is there anything you would like toadd to this section? Please write your ideas in the box below:	Do you have any comments on these statements? Is there anything you would like toadd to this section? Please write your ideas in the box below:	Do you have any comments on these statements? Is there anything you would like toadd to this section? Please write your ideas in the box below:	Do you have any comments on these statements? Is there anything you would like toadd to this section? Please write your ideas in the box below:	Do you have any comments on these statements? Is there anything you would like toadd to this section? Please write your ideas in the box below:	Do you have any comments on these statements? Is there anything you would like toadd to this section? Please write your ideas in the box below:
Q10 - Important, if post grad research students pathway is into the mental health sector. Q11 - more than essential, as the opportunity for learning, sharing and developing strategies, policies and findings is enhanced rather operating in a solo environment. Also, can reduce duplicate findings. Having a LE committee or lead LE also involved in the process as defined in Q6	Q16. there is so much that can be learnt from LE organisations - I am involved with a number of LE organisations om projects, mentor roles etc and the value of all this LE knowledge is invaluable.		Q26 - will depend on the scope of the project and what value another LE researcher can bring to the project. Q28 - can be open to discrimination and also closing doors for potential individuals who are embarking on this pathway, but need the experience, which they may obtain if the criteria is enforced as per the question.		All important as long as there is not too much "red tape" involved that will distract the time and efforts of the project		Q61 - whilst I appreciate the need and standards defined for research presentation, it needs to be suitable for any individual to be able to pick the research document and read and understand the material presented. This research needs to be available for everyone to access and understand.						Disclosure is a personal decision and choice - stipulating whether a person should or should not disclose can provide for a restrictive engagement.
LE is often spoken about as being important, however many organisations fail to provide appropriate support for LE persons, and in fact punish them if they fail to be impartial or too focused on supporting their local communities.		Due to each region having their own unique issues and challenges around why people take their own lives, itâ€™s critical that local LE organisations/individuals are included and consulted with any suicide focused program to be utilised in the region. What may work in a metropolitan area, is not likely to work as well in a regional or remote location, due to the lack of services and support. As an…	LE persons often wear several hats within their communities. This allows them to keep tabs on several different sectors of their communities. They can provide more relevant information from the community and what actual concerns the community may have. Recognition of this needs to be promoted and utilised.	Transparency is an absolute must in these projects. LE practitioners tend to become disillusioned when they are manipulated and fed BS about any component of important work. And sadly, this happens more often than not from many organisations and people	The reality is, LE practitioners work to help create change. We confront our biggest demons on a daily basis, to try to make it possible to prevent others experiencing this nightmare. However, we still need to survive in a world that demands payment. So any assistance with reimbursement for our time is greatly appreciated and necessary.	So many people who work in the suicide sector, have limited LE, or they believe that the experience they have, is the only one thatâ€™s real or relevant. LE is unique to each person and for one person to assume that their experience is the only way a person is impacted by suicide, leads to biased behaviours, research and beliefs. This then results in LE practitioners feeling unheard, disrespected…	Language is not only used is a protective manner for those with LE, but ensuring non-judgemental language is used, aides in removing further stigma and shame for at risk persons. Safe language removes some of the guilt and blame attached to the discussions around suicide, for those with LE or at risk of suicide.	Communication and collaboration are critical at all stages of a project.			LE can provide a treasure trove of information and insights. Ignore them at your own peril	A good LE practitioner will have worked hard to get to a point they are able to participate in almost any project, to create awareness and change, within the suicide sector. A good LE practitioner will have immediate go toâ€™s for coping with triggers and will have discussed this with their team/supports prior	LE brings into the academic space, a reality most have not experienced firsthand. This is the importance of LE. Obviously there would be specific details which would no need to be disclosed, however, in order for research to be performed appropriately sometimes more details may need to be provided. This would assist in clarifying certain details within the research process and why some results ar…	Being open about the participation of LE practitioners would aide in lifting the stigma of discussing suicidality and mental health issues. Recognition of LE is critical in helping to remove stigma around being suicidal and/or suicide loss.		Again, this is bringing into focus the removing of stigma around suicide
I position myself as a researcher who happens to have a lived experience of suicide. This experience enhances my skills and does not presume I have a history of 'instability' nor do I require additional 'supervision'. Institutions could ensure that the normalised policy of access to counselling and support for all staff includes counsellors with and lived experience of suicide, including those wh…		Re. No. 17 I would suggest the promotion of partnerships and funding relationships with LE organisations, who are most often NFP or voluntary based surviving on very limited or NIL financial resources.				Re. questions 49-51 depending on the LE researcher, this training may not be applicable as the LE researcher may already have these skills. "If required" could preface the statements, in order to enhance inclusivity and avoid stereotyping about LE researchers.	Q. 60 - NB "consumer, client" are high contested terms in the lived experience space.					Q.94.96 ??? Wouldn't this be the case for any employee? Not all LE researchers are more vulnerable to becoming "ill" nor "in recovery". Flexibility and mechanisms for support should be standard in any workplace. Q.97, 98 ALL researchers should prioritise self-care and have a self -care management plan, not just LE researchers
Yes, you give the option of ADVISORY committees, in my experience this is not often as effective as one could wish, and frankly at times is a lip service to be ignored. PARTICIPATING Committees are preferable.		May sometimes require personalized emails or phone calls rather than via newsletters	To give more meaningful answers to a couple of these more would need to to known about the actual research project			trauma informed practice should always be employed, at worst it can do no harm, and often is unexpectedly needed	In some circumstances, depending on the actual research, then direct language (eg methods) may be needed, in such cases extra training and screening and having facilities to hand to cope with distress (actually this last one should always be born in mind)	in some research projects it is not advisable for the subjects of the research have unlimited contact details -but perhaps I'm misunderstanding your intent on this page.						In some cases research will identify a particular individual in the public, such research should be in the AIHW Secure Portal , and even there less than 3 or 5 in a cell is not accepted.
								No
Provide training and regular workshops with researchers outlining different levels of involvement: i.e. Lived experience led, co-production, co-design, collaboration, and examples of different methods of how this can be incorporated into study design. Skills training and workshops on engagement with lived experience networks, and developing and sustaining relationships for research partnerships. …	Particularly when working with marginalised and invisibilised communities, researchers should adopt an approach of building a foundation of trust in the partnership, connecting with community representatives, engaging in consultation and guidance.											It's important it is acknowledged that LE researchers have the dignity of risk and autonomy in making the determination to contribute their expertise to research. Too often researchers have a risk avoidance lens that ignores the dignity of risk and need to respect the autonomy and self-determination of an individual with LE to make the decision to participate.	Disclosure is deeply personal, and can be context-specific. It's important to consider boundaries, such as sharing someone's LE without consent. For example, I have been in the position where a researcher has introduced me to others by immediately stating that I am involved in a project because I have lived experience of suicide, trauma, anorexia, and psychosis, and am an LGBTIQA2SP+ person, with…
			Most LE Organisations are bereavement bases, so there is a built-in bias. However, there should be every effort to recruit all sections of LE, especially suicide attempt survivors who do not have LE organisation representation.		Small gift vouchers are seen as condescending. Volunteered time is more acceptable. But the honest answer is that everyone should be paid an appropriate amount for their input as a wage.	Most LE people who would become involved with LE researchers will know most of this anyway from their LE - they would have lived it. So there is no need to teach them to suck eggs. If anything, the Academic Researchers need training in these areas about understanding LE.			University of South Australia Mental Health and Suicide Prevention Research - Lived Experience Engagement Framework is a fantastic document concerning this subject.
The doing and including of LE researchers is more important than the policies. Having said that, sometimes a policy is needed to make it or maintain it, especially regarding budgets. Ensure there is a place for LE researchers who don't necessarily want to "progress" too - options to contribute at a level that is comfortable.	In-house support and mentoring / relationships are important to engage and maintain the LE researcher...while training from outside organisations can enhance it. One without the other not as effective.	This is all very important and it must be acknowledged that meaningful communication and relationship building takes time, considerable time!...and time is money...spread across a broad area to be consistent and not ad hoc attached separately to separate projects. How will this be established and built in to research areas?	Q.28 - I also wanted to answer "don't know" as skills base focus and merit may exclude someone with more diverse insights and knowledge even when they as a "whole package" may not meet criteria. Having said that, it must also be considered (especially where the LE researchers are interacting directly with participants) that the LE researcher can maintain appropriate levels of safety and privacy e…	Q 36 - Aligning suggests all should be the same, whereas I would have thought the goal would be to embrace and evolve new ideas, methods etc to enhance research reach and outcome. "Integrate or coordinate" yes but "align" not necessarily. Q. 37 - this sounds divisive, rather than integrative. Having said that, the reality is that people may come with differing agendas and there needs to be curiou…	Add - Awareness that there is more efficiency for people working regular part or full time hours in an established workplace with equipment on hand, IT support, regular travel schedule and parking etc than there may be for a LE researcher doing ad hoc or irregular work. Another reason to ensure fair pay and access to resources for LE workforce.	Q 53 - awareness that LE may already be well-versed in this, some may and some may not be.	Q. 60 - certainly to be discussed, recognize wide variety of views, and come to agreement on what language will be used but note that there may need to be compromise. There may differing views between different lived experience people too. Q. 61 - note that data may be presented in different ways depending on the target audience, funding directions, criteria for publication etc. Certainly there n…	Q 62 - see response to Q 61. Note - there may be some specific research data that is too detailed or too specific even for all members of academic team, where people drill down into specialty areas. It may unrealistic to achieve a one size fits all without compromising some of the complexities of a project, acknowledging also everyone's time, interest and areas of specialty.	Q 76 - Individual preferences, time and skills must also be considered. Offering opportunities to all is great, overly trying to fit this criteria to tick the box is not. Power is not necessarily resting or should be assumed to be resting with the academic versus the LE - assuming that is in itself a power dynamic.		Q. 84 - already too late if academic is making that choice about the LE before the LE is involved, LE needs to be there from the start. Q 86 I can't emphasize how important this is - participants get drained, stressed and frustrated with poorly designed methods and may decline to engage this time or burn out over time and disengage with all further research offers. It can feed into poor mental he…	Q. 94 Unsure - could this be seen as good planning or discriminatory? Would't all processes for all staff be the same? Q 96 - This wording doesn't sit well with me, while I understand the intention. Would some people see this as patronizing? How would these things be defined? What about timeframes and missed opportunities? Is it more appropriate to assume the person with LE will be responsible fo…	Q 101 - Important but without an expectation that a person must disclose personal information. e.g. if it is beyond what they are comfortable with, personal choice re privacy, for themselves and potentially secondarily for family members or people they may care for.		Q. 107 and 108 - Perhaps this is most essential as routine involvement of LE is still evolving and emerging rather than being a well-established practise. Q. 109 Noting that academics by the nature of their profession have progressed via high level literacy especially written word. Not to assume that LE don't have same skills, but team discussion allows a verbal rather than written communication …
Statements pretty good, would also maybe add something about 'ensuring everyone on the team especially non-LE researchers understands the difference between a LE researcher compared to a non-LE researcher' - roles are not the same and treating a LE person like a normal research assistant is a waste of our unique perspectives and likely to lead to issues if you expect a LE researcher to have the s…	Hmm perhaps my comment for the previous section might better apply here (difference between LE and non-LE researchers, we are not just research assistants not sure how you're aggregating responses :) )	Yep all pretty good, perhaps something also on building wider knowledge of what LE researchers/etc can bring to a project among proposed participants of projects (e.g. if offering interview by 'normal' researcher or LE person specifically figure out a way to talk about why someone might prefer one or the other, as in my experience people are hesitant to take up those options coz they don't really…							for 76, emphasise that appropriate training/support needs to be provided so LE researchers feel comfortable taking those kinds of leadership positions		extra bit perhaps: something about specifically the ethics committee side of things, especially that they will potentially be somewhat hostile to LE researchers because of risk and have a solid plan for how to manage that in place to start with (also for other people/orgs connected to research but aren't in direct research team - be realistic about potential issues and ensure LE researchers feel …	90. a bit unclear, good in that it doesn't presume that LERs are the ones at risk, but on the other hand maybe I would prefer that there are trauma risks for everyone on the research team and is not necessarily related to prior exposure to the negative sides of whatever the study is about, and that it is very common to be emotionally affected by your research and talking about that with the resea…		extra bit for academic researchers: discuss disclosure of LE researcher stuff at the dissemination stage (might not be 'out' about all aspects of their mental health, e.g. a particular stigmatised diagnosis, might not want to be named, etc.)	Additional suggestion: something specifically about noting down what you have learned about LE research methodology since that in detail is less likely to be published but more likely to be really useful about HOW to do research in future projects and hopefully spend less time re-inventing the wheel (and more ways for LE researchers to learn about LE methodology rather than just from talking amon…
I appreciate this is about suicide prevention research. But I would like to see lived experience people involved in curriculum development and teaching in appropriate courses; the other key role of universities. Also to have suicide prevention included in relevant curriculum such as mental health nursing		I am part of a lived experience network of academics called LEARN, originally established on the Sunshine Coast by the Thompson Institute (Sunshine Coast University) a few years ago. Are you aware of our network? We have about 100 members around Australia and meet monthly. The contact person is Nicole Bright Nicole.Bright@research.usc.edu.au	All I can say is this is probably easier said then done but the goals are good	I am not clear on the distinction between an academic researcher and a lived experience researcher. I am an academic lived experience researcher undertaking my own lived experience research	Clearly the funding requirements for lived experience researchers needs to be included in any grant application, not as an afterthought - see question 40 Academics are not reimbursed for attending conferences. The university pays for them to attend. In our case only if we are presenting. Lived experience people can't be expected to pay their own way to a conference or training and then be reimbur…	Personally I dislike the term 'mental health literacy' because if we don't have mental health literacy, than the implication is that we are illiterate. It is quite an insulting. Surely we can come up with something better than this?	see my earlier comment. I have seen lived experience people being pulled up at conferences by academics for using descriptions of suicide which have become outdated or that they don't like. I understand that language is important - I am a feminist. I am more offended by people being corrected than I am by the terminology they use, but I am probably on my own in this regard.		I guess it depends what you mean by equal - we are all equally entitled to be treated with the respect and dignity due any human being But, when I am collaborating with senior bureaucrats and academics/professors with many more years experience than me, I appreciate that I do not have the same level of expertise as these people and I am not their equal in this regard, but I value the opportunity …
														104. -- ideally would be open access, but that would be difficult to promise/ensure given the costs involved with open access publishing.
Some of these are possibly not the responsibility of research institutions or not practically achievable as great as they would be such as "career pathways".	Co-production is the buzz at the moment however little work has been done in really understanding the work needed to go in and at what cost both in time, effort etc the co-production has on the research. With budgets and timelines slim in research, is co-production feasible or is another model of involvement needed?	Some of these may be hard to achieve practically.	It is essential that the limits are acknowledged for what a single LE researcher can draw from their lived experience. Lived experiences are subjective knowledge and not representative of the true diversity of "lived experience"	The balance of power needs to be understood before many of these things can be achieved. How much of a say does the LE researcher really have? Who is ultimately steering the projects and is the university/institution going to allow a LE researcher to make logistical decisions about a research project? Etc.	LE researchers should be treated no differently to other researchers or contractors. They should have the same conditions and rights at the institution	These principles rely on "co-production" being the most effective way of engaging LE researchers in research without providing any basis for this assumption.	Comfort with language use should be a 2 way dialogue and not just "what the LE researcher is comfortable with". It should be what the whole team is comfortable with.	The last point goes without saying. It is an important factor but not sure it needs to be specified.	Most of these points assume there is equal power. Is this realistic/achievable?	Not sure about the responsibilities of the institutions and how the above can really work in practice.		LE researchers should be treated no differently to other members of the research team. Is there any evidence to suggest they are more susceptible to "becoming ill" than other researchers? Requiring LE researchers to "prioritise their self care" is condescending and implies that they are more likely than other researchers to not care for their emotional wellbeing. This is not true and insulting. A…	"How to set appropriate boundaries"? Why should this condition be advocated for when non- LE researchers are not required to have the same discussions?		While these things would be important, it doesn't always align with the research projects aims and methods. Any further evaluation on top of the project would add additional practical constraints like resources.	In presenting at conferences, this should be dependent on the level of involvement of the LE researcher.
There needs to be provision of funding for all this and researchers also need to be equal partners in the research. That is, their ideas should not be dismissed and they should not be hassled because people with LE don't like their research. LE doesn't trump research - it needs to be complementary and respectful. My research has been dismissed by people with LE and I've received implicit messages…		These are all important but it all pertains to the responsibilities of academics. What about the responsibilities of people with LE when working with researchers, is that in the other survey? What about the rights of academics?		As researchers (academics and LE researchers) we should both agree that we should follow the evidence wherever it leads, even if it supports an intervention that doesn't involve LE (unless LE augments efficacy or effectiveness).	Feasibility of doing all this for already overburdened academics needs close consideration. I guess that's the point of this survey though - to see what the consensus is on what academics need to do.	Would be good to explicitly encourage applications from people with LE in position descriptions. Having LE should be an advantage for obtaining a PhD scholarship in suicide-related research. Training for LE in levels of evidence important.	Don't teach people with LE statistical significance because statisticians (American Statistical Association) don't recommend it and have asked for it to stop being used. It's a good opportunity to break with teaching and using the wrong and outdated and heavily criticised approach.	Question 70 is the most important in my view. It seems always framed as an us against them and researchers are always wrong because they don't have LE.	There is an assumption here that the academic has more power. But really, the person with LE could veto any suggestion because the person who made it didn't have LE. Questions 72 and 73 need to apply to people with LE too. Value the researcher - don't dismiss them and shame them.	Discuss levels of evidence.			For 101, only if comfortable with/ready to disclose LE.
									I think you need to include something about recognising that the power differential can never be totally ameliorated. You say in statement 73. "Recognise the voice of the LE researcher as equal to others in the design group or leading the study". While this is an essential aspirational goal, I think you need to also recognise that it is aspirational. No matter how hard you try, there is always go…		Re. point 89. I think you need to include something about providing appropriate remuneration.	Points 94 and 96 seem to be presuming a medicalised approach to suicide. That is, they refer to a person "becoming ill" and "in recovery". These terms relate to illness, not to LE of suicide.
I have lived experience and am a researcher in suicide									This last one is so important, excluding those currently experiencing suicidality removes the â€œin placeâ€ perspective, devaluing the reliability and validity of your research
													Thank you for all of this survey, great way to approach collaboration
While all of these are important, it will take some time for this to occur. It will be important to have a stepped approach at implementing these as it may not be possible to have all these and this should not stop people from being able to do research. There also need to be funding available to get lived experience workers to be part of the grant writing process. these could be small amounts (i.…	Training is not always necessary and somethings making training mandatory will create another barriers.		Again these statements should not become barriers to involving LE		I am not sure if all LE researchers need to be trained in research methodologies as to me their roles are really to bring the lived experiences to the table.	Again the training is essential but should not be mandatory as many reserchers already have this knowledge and it would be another barriers to conducting research.
It's hard to prescribe activities within research institutions - most institutions are large universities covering all disciplines, with limited resources. Many of these guidelines may align better with funding schemes. The focus on LE researchers also seems somewhat limited - should include people LE in many aspects, whether they are researchers or not.	Depends on the type of research being conducted. There is limited evidence that co-production leads to better outcomes in all areas of research, although it certainly enriches many areas of research.	Depends on the research.				I've been a bit confused about the term LE researchers throughout, because some academic researchers with LE describe themselves as "LE researchers" - the focus here seems to be solely on LE researchers without an academic background. The concept of "training" is also unclear - many researchers have training through experience, rather than undertaking a formal training program.	Terms that are "comfortable" differ from person to person.	Consider privacy of LE and academics; multiple platforms for communication (not just email). #70 isn't just about academics so not sure why it's categorised as such.	Voices are equal overall, but it may vary - sometimes the LE voice is more important and should be prioritised to understand the topic and needs/priorities/preferences, while sometimes the academic voice can better inform rigour, design etc. Co-chair vs independent facilitator models should both be considered (can't have both of these being essential). Researchers sometimes have no control around…	Should everyone be doing all of these things (e.g., setting research priorities)? If every research group did the same series of priority-setting consultations, rather than learning from others who have already engaged in these processes with detail and rigour, it would be inefficient and devalue existing work.
I can almost guarantee many universities would not have even considered most of these things, it will require educating and training those in leadership positions to enable this to trickle down via their practices and changes in culture	I think it's important to not just rely on one or two bodies to access lived experience representation, ie. Roses in the Ocean or Black Dog Institute, as these people may not represent the specific population or culture being studied. Perhaps Unversities should be provided information on how to set up their own lived experience advisory boards, whch can then contain lived experience reps with the…	In addition to the first statement, this is daunting for any new researcher, similar to working with any population group. There is no set guidelines on how to engage with lived experience people, and probably a fear in doing so! Newsletters are a good way to communicate opportunities, or a database of LE researchers, listing their specific skills/experiences/interests/availability for collaborat…	statement 29 is very important. The same people can't represent for every study or speak to every aspect of SP statement 32 also recognising the barriers researchers with LE may experience when disclosing their LE to their workplace, and providing support for them/their workplace in navigating this		It would be good if there was national funding for any university to engage LE people within their projects, as if this cost came out of project costs, it could very well make a project not feasible! It would be good to see EAP services extend to those with LE involved with projects (as a service provider of their choice)
	Only people with LE truely understand the impact of suicide but I am unsure how well they might fit in to aresercah project and be able to meet academic requireements due to a range of factors including educational level and emotional state. Therefore I have chosen Important for several responses									LEs will almost certainly need training and mentoring to help them select questions that they feel at critical to them. I have been a teacher for 26 years but would not know where to began in untangling my emotions so I could objectively identify and reserach topics of importance/interest
																Also could be an option for LE researchers to LEAD on some of these activities - e.g. plain language summaries
						LE researchers should lead, rather than follow, we should adapt their language
													Perhaps it is up to LE researchers to determine when and how much to disclose, rather than after agreement with Academic researchers	LE researchers may not want to be authors, or may want to be anonymous. Ask them
					#40 - our university has nothing like this
									I think having academic and LE co-chairs is good in sharing the power. This can happen from the beginning of the project.
I believe by ensuring that the views of people with lived experiences are fed into the decision-making process, we are better able to ensure that the approach is responsive and can be delivered effectively. LE researchers have a valuable perspective to contribute especially when it comes to designing resources for community use. Non-LE researchers can however offer a more balanced approach in cer…	Based on my experience, co-producing knowledge in health and social care research is important. Interacting with experts by experience can assist in challenging stigmatizing attitudes that inevitably arise in research processes.		The question of how to tap into wider perspectives is a complicated one. Based on my observations, when an organisation/study represents its community, it is likely that it will have more experience in engaging with its community. Diversity of views and representation is important for this reason.
LE research projects should ideally be completed by people with LE and under the supervision and steering of organisations and people whose principles are explicitly directed by the lived experience perspective and movement.	Co-production is an important phase in upskilling LE researchers and projects but should be purposed to enabling the establishment of dedicated lived experience production, rather than co-produced content.	LE researchers and participants should always be considered as experts in their range of experience. In this way expertise can be grounded in the living experience of mental health distress, rather than any explicit qualification which often deem professionals as experts at the expense of LE people.	Prioritising the socio-economic elements of distress, which may look like cultural/class/gendered bias, allows greater input from unheard voices. listening to diverse peoples in research allows the recognition that MH is only one element of distress and grounds peoples experience in the social injustices which contributes to distress.	Any standard ethics approval will include boundary setting and candid information gathering where people are informed of the project, its intention, and the possibility for its failure to be completed.	the importance of LE inclusion can begin with financial reimbursement for time spent contributing to the project and also needs to extend to providing space and other resources to LE participants/researches	Literature should be written in such a way that is accessible to people for whom living/living experience will be directly impacted. 'Trauma informed' approaches can be considered secondarily to compassion based approaches- being approached with a lens that focusses on trauma can feel heavy and places too much of an emphasis on the pain of an experience rather than the insight and wisdom which ca…	using appropriate language should be considered a product of a well designed project, rather than an explicit intent from the researchers. Like, if a project is designed with the intention of hearing a persons story in a human and empathetic way, then the language used to hear that story will likely be agreeable. In the end, it can feel tokenistic to call a person by a name which they ascribe to …	LE researchers can be included as much as they want to participate. There is a risk that regular communication with people who are no longer interested in the research project will further alienate people. For instance, the scenario where LE researchers who are not in regular attendance at an office space may be doing so because they don't want to continue contributing in the project and barragin…	Rotation of chairing meetings is an empowering practice which upskills all researchers and especially recognises the capacity of LE researchers. Where the project considers LE researchers as being prone to 'high risk behaviour' then it may be logical to exclude some LE people from meetings or decision making process'. A project should be designed in such a way that it remains accessible to all re…	in the instance that LE people are included once questions are already defined then the afterthought of including LE perspective should be seen as inadequate to the purpose of inclusion and co-production.		The premise of 'recovered' whilst preparing for vicarious trauma speaks to the design of the project anticipating that LE researchers continue to live with the distress of their experiences: I dont know that it is possible that these two possibilities exist in tandem as a researcher cant consider themselves 'recovered' whilst still having special considerations being made for them. Projects shoul…			The practice of lived experience work and research is a fundamentally self-reflective one which shouldn't require external oversight other than existing spaces for reflection. These spaces may be provided by offering supervision, community of practices, or peer support.
Some flexibility is required with LE policies as different LE researchers have different motivations. For example, payment is not always desired by LE researchers (although it should always be available) but other options need to be considered in order to recognise their contribution e.g. continuing professional development.	Clear policies and governance frameworks need to be in place for this to be sustainable and safe.			While alignment of priorities, methods and approaches of academic and LE researchers is important, it is imperative that decisions made are not counter to research evidence.	Regarding Q40, I would suggest contacting their university prior to submitting a grant application			Sharing of contact details should respect privacy boundaries e.g. some academic and LE researchers may not choose to share contact details that are outside of work. Re Q65 - needs to be some flexibility around regularity of check-ins depending on the involvement and needs of the LE researcher and the nature of the project
It depends on what the LE researcher wants. I would want them to contribute as they wanted without pressure to do more.	Yes knowledge is really lacking - in me too!	I would love to invest more time in this but unfortunately it falls to the bottom of my to do list. Mostly this is because it doesnâ€™t feel easy to start or I donâ€™t know how. I hate this but I obviously havenâ€™t priortised it - Iâ€™m not sure why. Perhaps more easily accessible resources and support at my institution would help. I also donâ€™t think the researchers I collaborate with are stro…				When I think training - this doesnâ€™t have to be formal, it could just be via supervision/mentoring. Sometimes a training requirement can be a barrier if there is a cost or time requirement and also some people prefer to learn on the job. As long as there is a learning goal/plan in place to ensure knowledge is obtained.	This is good practice for all research audiences			Peak bodies can also be helpful in this process for an overview of a broad range of perspectives	This stuff here is really the bare minimum for good research I believe. Itâ€™s probably stuff many researchers are doing but it is not often complemented by other LE involvement.	I think this really depends on the topic, degree of risk, and type of LE person. I really wouldnâ€™t want to undermine someoneâ€™s ability to self monitor and self care by imposing any paternalistic processes.	This can be tricky to balance sometimes with peopleâ€™s right to privacy and self management	Open access publications are not always possible due to the cost.	I really donâ€™t know the answers to this set of questions.
	I think training is very important!								I think itâ€™s very important to open the discussion around the perceived imbalance of power, especially in regards to co-production. Being able to work collaboratively breaks down this wall between academic researchers and those with LE, it creates trust and better teamwork.			The word â€˜recoveryâ€™ sounds very strong. Sometimes a little invalidating for an individual with LE, as recovery can look different to everyone.	I think being transparent is important in co-production.	Being able to do-author documents as a person with LE is super empowering, from my own experience, it really helped me and my fellows feel heard and our voices valued.
															Involving LE researchers in as much of the process of suicide research is critical, yet must be done in a way that will not burden or overwhelm the researchers (i.e., not asking too much from LE researchers without adequate financial/emotional supports in place). Most importantly, I think it's important to clearly define the scope of contributions that LE researchers can have and to express just …
		This is exactly the type of research that I am currently employed for - the collaboration with LE and community is an essential part of what we do, especially with building research capacity. I would also like to mention that with this collaboration, it is essential to maintain a flexible/fluid approach to research and evaluation. Sometimes we have had to adjust the projects and timelines because…						63 - it depends what the prior understanding is - the LE researcher may only want to communicate with the primary researcher and not with the rest of the research team. In my opinion, sharing contact details should only be done if it is agreed to do so from the onset of the project.
							It is important for all involved to be on an even playing field regarding this.
	There may be some types of research designs where complete co-production may not be fully possible. That said, I believe ensuring LE input to the construction of research questions/identifying what issues require researching in the first place is essential, then all other steps progress from there.	Re Q23 context is important here depending on the projects concerned. To avoid tokenism and feeling used by researchers, this is important. Too many research teams don't involve LE researchers in publication and presentation steps, or further grant applications building on pilot work where LE groups may have been heavily involved for example which are clear features of collaborative research team…				RE Q48-50 I have not rated these as essential because I believe that LE researchers need to bring their unique LE perspectives without being completely 'made' into researchers which can stifle creativity when they may then be constrained by research language etc. Sometimes, great ideas come from being slightly outside the established ways of looking at things, if you get my meaning. (similar prob…						Q94 has been rated lower because it has that sense of old stigmatising views about LE involvement ie. the perception that people will become unwell, can't cope, etc. They are much stronger than given credit for.		Q105 may vary if it is an individual versus a LE organisation that has invested significant in-kind support to the work.
Some items are indicated as 'important' because in reality it may not be possible to involve people with experience, due to a sheer paucity in representation. This further indicates the importance of training and awareness at all levels to ensure inclusion.			Important to build representation in its true sense; rather than a tokenistic representation involving the mere presence of a person with lived experience. For this, it is essential to create reasonable accommodations such that the person has adequate support to be able to contribute effectively.
				Q31 - I don't think that assumptions belongs here - I think definitely document the aims and parameters of LE involvement and the underlying rationale of those, but talking about assumptions implies a value judgement that should not be part of this process. Q36 - this is easier said than done - and indeed may not be possible in many cases - perhaps a more realistic objective would be to aim to ag…	Q41. This would involve disclosing someone's LE status to a potential employer which they may not wish to do.	Q54. Presumably as suicide researchers they have this knowledge already. This is not a LE related issue Q57. I think a more structured guided approach is warranted - this sounds a bit like LE tourism.	59 - 61 are just good research practice aren't they?	Again - these are all just good research practice.	Qs 72 and 73 - I think the key is recognising what each person brings to the project and that there are difference in this and that the knowledge and experience and expertise of each team member will be in particular areas of a project. It is unrealistic to expect everyone to be an expert on everything - so for me it is about acknowledging all the voices while recognising the specific expertise r…	The relevance of these is all going to vary with the type of research and the funding structure.	Q85. In my experience LE researchers tend to be from advantaged population groups. Q88. I could not tell if this question refers to LE researchers or to community members with LE	This sections seems odd to me - my understanding is that LE researchers are research professionals and thus will have the type of support from their organisations/institutions that all employees have. Also, as I understand it that we are talking about researchers who work in the field of suicide/mental health research I think the first two statements overstate the risk.		These are mostly good research practice - of course all collaborators are acknowledged, offered the opportunity to participate in publications. 104. Cannot mandate open source publication - funding is often not available to support that. Moreover - we are talking about LE researchers on the research team here aren't we, so they are not public contributors. 105. There are often institutional or fu…	106. Often this will be impractical, and with established experienced teams not necessary. 107. Feedback to whom? 108. I don't think that this is practical or necessarily relevant in most cases. It will depend on the project and type of publication.	All of these will depend on the scope of the LE researchers involvement in the project and the degree of participation they desire including the availability of funding for them to be involved in such activities.
			The above should stand for all parties involved, not just LE researchers - if recognition of abilities and cultural backgrounds; ensuring selection & inclusion criteria are equitable, skill- and merit- based and related to project topic; using the full range of available networks; ensuring diversity; etc. aren't already standard ops, I'd be rather concerned. It's probably most important to rememb…	Again, these should be standard ops for any and all collaborative relationships, not just for those involving LE	Q40, 41, 42, 44 & 45- I really don't see why LE researchers are separated out this way. Why would funding have to be specifically for LE researchers? Funding, communication of collaborative ptrs, access to infrastructure and supports, etc. should be available for any and all collaboration relevant to the research topic.	Again, I just don't get why LE is being separated out as something 'special' in these circumstances. As for 55, 56 & 57 - I think you're setting LE and psychological health up as something 'different' or 'other'. I expect that providing this sort of training could lead to people thinking they 'understand' or 'know' when everyone, LE or not, is different. Giving the false impression that exposure …	All the above should apply to all research, not just where known LE people are involved.	q63 - comms should always be streamed through a central point first. It's then up to individuals to decide if there's a need for direct contact between them q65 - remove the end of the sentence from 'regarding...', it's unnecessary to limit check-ins to how people are feeling about 1 thing... q67 - you shouldn't need to say 'including...' here - 'all' means 'all'... q62, 64, 68, 69 & 70 - if you …	q71 is there a 'power differential'? because that looks a lot like an assumption to me Again - these should be standard ops in all circs for all types of research whether it includes LE or not	Again, why does it look like you think these things are specific to suicide research & LE researchers? q83 - I find this incredibly patronising - it's not difficult for 'people with LE who are unfamiliar with research' - it's difficult for ANYONE who is unfamiliar with research. Unfamiliarity is the issue, not LE	Q84 type of engagement of non-academics should always be considered, not just for LEs Q85 having LE doesn't automatically mean we know how to find other LE people - we're not Charles Xavier & LE isn't a mutation (contact me if you don't get the reference) Q87 as for any non-academic involved in academic research, you should consider the individual's capacity to contribute to discussions Q88 if yo…	Q90 , 91- please delete 'vicarious' - trauma is trauma, if hearing about what someone has been through traumatises you, there's nothing 'vicarious' about it - the experience of hearing details is the traumatising event. Q93 shouldn't those supports be available to everyone, not just people with LE? Q94 anyone with a relevant condition should discuss the likelihood of a flare-up/relapse/etc. - aga…	Again, isn't this just standards ops for research? Not just that involving LE?	q102 - all contributions are supposed to be acknowledged q103 just because you've got LE doesn't mean you should automatically get joint authorship, etc. If it's warranted (in the same way as for anyone else), then sure. q104 isn't this the point of academic research? Not just when it includes LE... q105 again, this should be standard regardless of LE involvement.	Again, isn't this standard ops? LE involvement shouldn't be why any of this is done	Only if the LE researcher has the requisite skills to do so. As I'd expect for all non-LE people involved. It's about the skills, not the LE.
					I don't understand why you're framing LE as though it requires separate or extra funding. Please also review the wording of Q40 - why should the researcher 'Contact their organization or university to see if they [the org/uni] have' funding for LE researcher/s? And why does that question say the academic researcher should do that 'before accepting the grant application'? Doesn't the researcher ap…	Q46 I'm not sure that the LE researcher would need that training per se. I think it's encumbent on the academic researcher to provide a collaborative environment if they are 'inviting' a LE researcher to collaborate with them. If the LE researcher is interested in and capable of undertaking such training, they should. But it's possible an LE researcher can benefit the project even if they are not…	Q60 - I hope this is a standard and not something you're saying isn't done as a general rule... what would be the point of ever presenting data in an incomprehensible way?	Q62, 64-69 - I hope these are standard practices irrespective of LE researcher involvement... they just look like sound practices to me... I'm really not sure why you think these considerations are specific to LE researchers Q63 again, I don't see how this is specific/limited to research involving people with LE. I don't automatically expect everyone would need or should have everyone else's pers…	Q71 is there always going to be a 'power differential'? Seems a rather 'combative' way of framing what I think you mean as different roles and responabilities. Q74 again with the 'power' terminology... I think you could reconsider the language you are choosing and the way you are framing this. All collaboration (regardless of the involvement of people with LE or not) require structure and delegat…	Q79 & 82 depends on the topic Q83 it may be difficult for anyone who's not familiar with research to identify research questions. Please stop confusing the issue. It's the unfamiliarity that creates the issue... not LE.	Q85-87 all depend on the topic	Q90 please drop the word vicarious and recognise that this applies to all researchers, not jut LE ones. Anyone can be traumatised by explicit stories. Q91 again, please drop 'vicarious' Q93 shouldn't this apply to all researchers? Not just the LE ones. Q94 again, why are you singling out LE team members? Shouldn't anyone with relevant health issues (epileptics, chronic asthmatics, immuno-compromi…	Q100 & 101, again, aren't these standard ops? Not just for LE?

## Sheet: Demographics
Participant characteristics
Panel	Female, n (%)	Transgender, non-binary or gender diverse, other, n (%)	Age, M years (SD), range
Lived experience	32 (72.7%)	3 (6.8%)	52.1 (13.9), 19 -75
Suicide researcher	22 (75.9%)	1 (3.5%)	42.9 (12.0), 24 - 68
Almost half (n = 14, 48.3%) of the suicide researchers self-identified as having lived experience of suicide.
Q7	Q8	Q9
Your gender:	Your age (in years):	Which best describes your area of expertise?
Male	61	Person with a lived experience of suicide
Female	53	Person with a lived experience of suicide
Female	29	Person with a lived experience of suicide
Female	59	Person with a lived experience of suicide
Male	73	Person with a lived experience of suicide
Transgender	75	Person with a lived experience of suicide
Female	54	Person with a lived experience of suicide
Female	32	Person with a lived experience of suicide
Non-binary or gender diverse	30	Person with a lived experience of suicide
Female	70	Person with a lived experience of suicide
Male	63	Person with a lived experience of suicide
Male	75	Person with a lived experience of suicide
Female	53	Person with a lived experience of suicide
Female	62	Person with a lived experience of suicide
Female	29	Person with a lived experience of suicide
Female	34	Person with a lived experience of suicide
Female	55	Person with a lived experience of suicide
Female	33	Person with a lived experience of suicide
Female	53	Person with a lived experience of suicide
Female	64	Person with a lived experience of suicide
Female	61	Person with a lived experience of suicide
Female	44	Person with a lived experience of suicide
Female	44	Person with a lived experience of suicide
Female	39	Person with a lived experience of suicide
Female	61	Person with a lived experience of suicide
Male	61	Person with a lived experience of suicide
Female	69	Person with a lived experience of suicide
Female	55	Person with a lived experience of suicide
Male	64	Person with a lived experience of suicide
Female	41	Person with a lived experience of suicide
Male	54	Person with a lived experience of suicide
Female	52	Person with a lived experience of suicide
Female	34	Person with a lived experience of suicide
Male	33	Person with a lived experience of suicide
Female	19	Person with a lived experience of suicide
Female	52	Person with a lived experience of suicide
Female	56	Person with a lived experience of suicide
Male	62	Person with a lived experience of suicide
Female	52	Person with a lived experience of suicide
Female	66	Person with a lived experience of suicide
Female	50	Person with a lived experience of suicide
Female	59	Person with a lived experience of suicide
Female	58	Person with a lived experience of suicide
Other	49	Person with a lived experience of suicide
32	52.0909
72.7273	13.8527
6.81818
Q7	Q8	Q9	Q10
Your gender:	Your age (in years):	Which best describes your area of expertise?	Do you self-identify as a researcher with a lived experience of suicide?
Female	32	Suicide researcher	No
Female	36	Suicide researcher	Yes
Female	66	Suicide researcher	Yes
Female	30	Suicide researcher	Yes
Male	34	Suicide researcher	Yes
Female	55	Suicide researcher	No
Female	51	Suicide researcher	No
Female	36	Suicide researcher	No
Male	46	Suicide researcher	Yes
Male	49	Suicide researcher	No
Female	38	Suicide researcher	Yes
Male	43	Suicide researcher	Yes
Female	30	Suicide researcher	No
Female	43	Suicide researcher	Yes
Female	48	Suicide researcher	Yes
Female	68	Suicide researcher	No
Male	50	Suicide researcher	No
Female	42	Suicide researcher	Yes
Non-binary or gender diverse	28	Suicide researcher	No
Female	38	Suicide researcher	No
Female	31	Suicide researcher	No
Female	48	Suicide researcher	Yes
Female	46	Suicide researcher	No
Female	24	Suicide researcher	Yes
Female	39	Suicide researcher	No
Male	68	Suicide researcher	Yes
Female	30	Suicide researcher	Yes
Female	36	Suicide researcher	No
Female	58	Suicide researcher	No
22	42.8621		14
75.8621	11.9783		48.2759
3.44828
